# Supplementary material for: Global Transcriptomic Analysis Reveals Insights into the Response of ‘Etrog’ Citron (Citrus medica L.) to Citrus Exocortis Viroid Infection
Source: Viruses. 2019 May 17;11(5):453. doi: 10.3390/v11050453 (PMC6563217; doi:10.3390/v11050453)
Supplement: Supplementary file 1 [file viruses-11-00453-s001.zip]

Archive with 11 entries (9 files):
- viruses-485757-supplementary/
- viruses-485757-supplementary/Supplementary files/
- viruses-485757-supplementary/Supplementary files/Figure S1.pdf
- viruses-485757-supplementary/Supplementary files/Figure S2.pdf
- viruses-485757-supplementary/Supplementary files/Table S1.doc
- viruses-485757-supplementary/Supplementary files/Table S2.xls
- viruses-485757-supplementary/Supplementary files/Table S3.xls
- viruses-485757-supplementary/Supplementary files/Table S4.doc
- viruses-485757-supplementary/Supplementary files/Table S5.doc
- viruses-485757-supplementary/Supplementary files/Table S6.doc
- viruses-485757-supplementary/Supplementary files/Table S7.doc
