# Supplementary material for: Global Transcriptomic Analysis Reveals Insights into the Response of ‘Etrog’ Citron (Citrus medica L.) to Citrus Exocortis Viroid Infection
Source: Viruses. 2019 May 17;11(5):453. doi: 10.3390/v11050453 (PMC6563217; doi:10.3390/v11050453)
Supplement: Supplementary file 1 [file viruses-11-00453-s001.zip › viruses-485757-supplementary/Supplementary files/Table S2.xls]

Gene_id	readcount_CEVd	readcount_HC	log2FoldChange	pval	padj	Gene Name	Blast swiss prot
Cm000780	386.7472386	69.51740774	2.4759	7.72E-06	0.00033471	--	sp|Q564K3|CND2_ARATH Condensin complex subunit 2 OS=Arabidopsis thaliana GN=CAPH PE=1 SV=1//0
Cm002390	193.5733886	28.85246123	2.7461	1.04E-05	0.00043339	--	-//-
Cm002630	4251.724595	184.6904548	4.5249	1.00E-07	7.39E-06	--	-//-
Cm002700	43.58454006	0	Inf	8.44E-06	0.00036423	--	-//-
Cm003210	6217.470543	116.9999409	5.7317	1.84E-23	2.12E-20	--	sp|Q38953|DHX8_ARATH Probable pre-mRNA-splicing factor ATP-dependent RNA helicase OS=Arabidopsis thaliana GN=At3g26560 PE=1 SV=2//4.20122e-17
Cm004550	185.8044473	0.339802069	9.0949	1.42E-17	6.97E-15	--	sp|Q39224|SRG1_ARATH Protein SRG1 OS=Arabidopsis thaliana GN=SRG1 PE=2 SV=1//1.33479e-133
Cm004910	59.62692208	0.339802069	7.4551	3.02E-08	2.56E-06	--	sp|O65454|FB334_ARATH Probable F-box protein At4g22060 OS=Arabidopsis thaliana GN=At4g22060 PE=4 SV=2//1.07232e-12
Cm005170	37.24641042	3.237061135	3.5243	0.0011495	0.024241	--	-//-
Cm005200	88.51935481	1.29101042	6.0994	1.06E-06	5.84E-05	--	-//-
Cm005480	408.1630282	5.621384015	6.1821	1.25E-19	8.28E-17	--	sp|P32110|GSTX6_SOYBN Probable glutathione S-transferase OS=Glycine max GN=HSP26-A PE=2 SV=1//2.51301e-65
Cm005490	56.52058373	0	Inf	7.43E-09	7.06E-07	--	sp|P32110|GSTX6_SOYBN Probable glutathione S-transferase OS=Glycine max GN=HSP26-A PE=2 SV=1//3.0703e-69
Cm005510	293.3371264	2.266782613	7.0158	2.65E-09	2.77E-07	--	-//-
Cm005520	7598.655607	219.659441	5.1124	2.56E-06	0.00012696	--	sp|Q9FQA3|GST23_MAIZE Glutathione transferase GST 23 OS=Zea mays PE=2 SV=1//3.15392e-66
Cm005560	476.3571667	7.86338806	5.9207	3.83E-11	6.19E-09	--	sp|Q9FQA3|GST23_MAIZE Glutathione transferase GST 23 OS=Zea mays PE=2 SV=1//3.61505e-68
Cm005570	16.85306367	0	Inf	0.0017411	0.033691	--	sp|Q9FQA3|GST23_MAIZE Glutathione transferase GST 23 OS=Zea mays PE=2 SV=1//1.49091e-44
Cm005610	51.39483795	3.885205818	3.7256	0.00058796	0.013952	--	sp|P0CI03|PTR28_ARATH Protein NRT1/ PTR FAMILY 5.6 OS=Arabidopsis thaliana GN=NPF5.6 PE=2 SV=1//2.47882e-08
Cm006330	18.80682903	0	Inf	0.00074893	0.017143	--	-//-
Cm007030	863.9477468	47.64801386	4.1805	2.08E-05	0.00078315	--	sp|Q43095|CAMT_POPTM Caffeoyl-CoA O-methyltransferase OS=Populus tremuloides PE=2 SV=1//4.63563e-127
Cm007530	2952.662005	88.8298747	5.0548	1.92E-14	5.53E-12	--	-//-
Cm007690	367.4095963	60.2444965	2.6085	0.00081705	0.01837	--	sp|Q9H967|WDR76_HUMAN WD repeat-containing protein 76 OS=Homo sapiens GN=WDR76 PE=1 SV=2//1.01462e-17
Cm007760	30.45848806	1.359208277	4.486	0.0009087	0.020157	--	sp|O81905|SD18_ARATH Receptor-like serine/threonine-protein kinase SD1-8 OS=Arabidopsis thaliana GN=SD18 PE=1 SV=1//8.20222e-112
Cm007780	289.2916344	83.93215829	1.7852	0.00073979	0.016974	--	sp|Q8GYA4|CRK10_ARATH Cysteine-rich receptor-like protein kinase 10 OS=Arabidopsis thaliana GN=CRK10 PE=1 SV=3//3.62626e-108
Cm008030	108.9725376	5.305931064	4.3602	4.30E-08	3.47E-06	--	sp|Q13231|CHIT1_HUMAN Chitotriosidase-1 OS=Homo sapiens GN=CHIT1 PE=1 SV=1//3.07527e-47
Cm008910	7011.75758	2376.911085	1.5607	0.00095416	0.021025	--	sp|Q8S8Q6|TET8_ARATH Tetraspanin-8 OS=Arabidopsis thaliana GN=TET8 PE=2 SV=1//6.3176e-104
Cm008920	214.0512666	1.019406208	7.7141	2.28E-17	1.06E-14	--	sp|Q9SUD4|TET7_ARATH Tetraspanin-7 OS=Arabidopsis thaliana GN=TET7 PE=2 SV=1//1.90169e-56
Cm009060	33.7545962	2.33498047	3.8536	0.00109	0.023284	--	sp|Q9FFB8|CHX3_ARATH Cation/H(+) antiporter 3 OS=Arabidopsis thaliana GN=CHX3 PE=2 SV=1//3.15807e-161
Cm009070	613.5783353	27.67349741	4.4707	3.79E-07	2.40E-05	--	sp|Q9ZV52|EGC2_ARATH EG45-like domain containing protein 2 OS=Arabidopsis thaliana GN=EGC2 PE=2 SV=2//2.86735e-29
Cm009080	112.9184699	2.124893227	5.7317	5.40E-11	8.53E-09	--	sp|Q9ZV52|EGC2_ARATH EG45-like domain containing protein 2 OS=Arabidopsis thaliana GN=EGC2 PE=2 SV=2//3.4436e-36
Cm009150	1837.458011	342.1934366	2.4248	3.76E-06	0.00017895	--	sp|Q9ZV48|TPS11_ARATH Probable alpha,alpha-trehalose-phosphate synthase [UDP-forming] 11 OS=Arabidopsis thaliana GN=TPS11 PE=2 SV=1//0
Cm009220	104.6312145	18.00551857	2.5388	0.00049624	0.012012	--	sp|Q9C5V5|GLR28_ARATH Glutamate receptor 2.8 OS=Arabidopsis thaliana GN=GLR2.8 PE=2 SV=2//0
Cm009260	169.1939602	1.359208277	6.9598	1.76E-14	5.13E-12	--	sp|Q8LGN0|GLR27_ARATH Glutamate receptor 2.7 OS=Arabidopsis thaliana GN=GLR2.7 PE=2 SV=3//0
Cm009280	122.0243735	0.679604138	7.4883	7.00E-13	1.54E-10	--	sp|Q9SHV1|GLR22_ARATH Glutamate receptor 2.2 OS=Arabidopsis thaliana GN=GLR2.2 PE=2 SV=1//2.60488e-167
Cm009510	359.9878892	60.83640316	2.5649	5.92E-06	0.00026363	--	sp|Q9S9M8|TLP8_ARATH Tubby-like protein 8 OS=Arabidopsis thaliana GN=TULP8 PE=2 SV=1//1.73982e-112
Cm009850	156.4565493	3.508665347	5.4787	3.84E-12	7.49E-10	--	sp|Q9SD85|F3PH_ARATH Flavonoid 3&apos;-monooxygenase OS=Arabidopsis thaliana GN=CYP75B1 PE=1 SV=1//1.67428e-122
Cm010250	846.7022304	234.1579238	1.8544	0.00028435	0.0075512	--	sp|Q84MB3|ACCH1_ARATH 1-aminocyclopropane-1-carboxylate oxidase homolog 1 OS=Arabidopsis thaliana GN=At1g06620 PE=2 SV=1//1.42008e-113
Cm010460	243.855561	53.28965527	2.1941	0.00020747	0.0057157	--	sp|Q9FDW1|MYB44_ARATH Transcription factor MYB44 OS=Arabidopsis thaliana GN=MYB44 PE=2 SV=1//5.04852e-34
Cm010560	2564.649452	119.5814187	4.4227	1.85E-10	2.62E-08	--	sp|O49255|NAC29_ARATH NAC transcription factor 29 OS=Arabidopsis thaliana GN=NAC029 PE=2 SV=1//8.70408e-103
Cm010580	107.8109713	20.82951555	2.3718	0.00033894	0.0087386	--	sp|Q9CWR2|SMYD3_MOUSE Histone-lysine N-methyltransferase SMYD3 OS=Mus musculus GN=Smyd3 PE=2 SV=1//1.65873e-12
Cm010660	80.13370617	14.78914427	2.4379	0.0014571	0.029375	--	sp|Q6R8G0|PHO1A_ARATH Phosphate transporter PHO1 homolog 10 OS=Arabidopsis thaliana GN=PHO1-H10 PE=2 SV=1//6.12588e-08
Cm010810	848.4691242	198.6886932	2.0944	3.88E-05	0.001366	--	sp|Q9C793|AGO7_ARATH Protein argonaute 7 OS=Arabidopsis thaliana GN=AGO7 PE=2 SV=1//0
Cm010820	380.1002967	128.4744425	1.5649	0.0026514	0.046853	--	sp|Q54ND3|UXT_DICDI Protein UXT homolog OS=Dictyostelium discoideum GN=DDB_G0285389 PE=3 SV=1//3.48266e-28
Cm011180	231.5055521	64.120647	1.8522	0.0013033	0.026777	--	sp|Q9ZUZ3|SAU32_ARATH Auxin-responsive protein SAUR32 OS=Arabidopsis thaliana GN=SAUR32 PE=2 SV=1//6.35899e-14
Cm011390	758.333917	237.4105199	1.6754	0.0017229	0.033437	--	sp|Q9LYV6|GEML5_ARATH GEM-like protein 5 OS=Arabidopsis thaliana GN=At5g13200 PE=1 SV=1//3.99326e-126
Cm011420	1311.757138	147.076503	3.1569	7.99E-10	9.55E-08	--	sp|Q93ZM9|TIF9_ARATH Protein TIFY 9 OS=Arabidopsis thaliana GN=TIFY9 PE=1 SV=1//2.17502e-48
Cm011610	1991.050915	69.38952431	4.8427	2.84E-18	1.57E-15	--	sp|Q9LM76|PUB44_ARATH U-box domain-containing protein 44 OS=Arabidopsis thaliana GN=PUB44 PE=1 SV=1//4.13136e-11
Cm011990	10688.44311	3635.29918	1.5559	0.0026515	0.046853	--	-//-
Cm012360	590.8452973	168.7917318	1.8075	0.0012887	0.026545	--	-//-
Cm012770	635.7409215	59.17240096	3.4254	0.0022125	0.040763	--	-//-
Cm013020	4294.238041	53.23675121	6.3338	2.65E-10	3.59E-08	--	-//-
Cm013590	96.60698228	0.339802069	8.1513	8.79E-12	1.62E-09	--	sp|Q8S8I4|EPF1_ARATH Protein EPIDERMAL PATTERNING FACTOR 1 OS=Arabidopsis thaliana GN=EPF1 PE=1 SV=1//5.36929e-33
Cm013600	203.1392321	50.22087875	2.0161	0.00072296	0.016678	--	-//-
Cm013640	433.9943966	109.4569693	1.9873	0.00094456	0.02083	--	sp|Q9SKT1|ERF53_ARATH Ethylene-responsive transcription factor ERF053 OS=Arabidopsis thaliana GN=ERF053 PE=2 SV=1//9.46913e-53
Cm013950	315.3043175	9.037072937	5.1247	5.94E-11	9.33E-09	--	sp|Q58FX0|BAP2_ARATH BON1-associated protein 2 OS=Arabidopsis thaliana GN=BAP2 PE=1 SV=1//6.39681e-08
Cm014070	1046.690986	242.9270553	2.1072	1.90E-05	0.00072504	--	sp|Q9CAN3|SCL28_ARATH Scarecrow-like protein 28 OS=Arabidopsis thaliana GN=SCL28 PE=1 SV=1//0
Cm014170	106.4251649	4.787286482	4.4745	1.07E-07	7.86E-06	--	sp|Q9FJ90|ERF25_ARATH Ethylene-responsive transcription factor ERF025 OS=Arabidopsis thaliana GN=ERF025 PE=2 SV=1//3.78924e-42
Cm014180	265.7847004	3.026973892	6.4562	8.18E-18	4.26E-15	--	sp|P93835|DRE1B_ARATH Dehydration-responsive element-binding protein 1B OS=Arabidopsis thaliana GN=DREB1B PE=2 SV=2//2.59324e-50
Cm014360	791.5803902	180.465574	2.133	8.52E-05	0.0026954	--	sp|P93733|PLDB1_ARATH Phospholipase D beta 1 OS=Arabidopsis thaliana GN=PLDBETA1 PE=2 SV=4//0
Cm014690	3962.618475	1067.069971	1.8928	0.00012399	0.0037338	--	sp|Q8VWZ7|C76B6_CATRO Geraniol 8-hydroxylase OS=Catharanthus roseus GN=CYP76B6 PE=1 SV=1//0
Cm014720	1090.96781	233.7569336	2.2225	1.36E-05	0.00054624	--	sp|Q6AWX7|GRF12_ORYSJ Growth-regulating factor 12 OS=Oryza sativa subsp. japonica GN=GRF12 PE=2 SV=1//4.76523e-38
Cm015470	59.42500964	1.04397005	5.8309	4.00E-07	2.53E-05	--	-//-
Cm015840	830.5329759	158.9142969	2.3858	0.00011119	0.0033985	--	sp|Q9SJU5|BBX18_ARATH B-box zinc finger protein 18 OS=Arabidopsis thaliana GN=BBX18 PE=1 SV=2//1.51033e-27
Cm016300	1933.856777	601.8523265	1.684	0.00059031	0.013995	--	sp|Q38834|R13L4_ARATH Disease resistance RPP13-like protein 4 OS=Arabidopsis thaliana GN=RPP13L4 PE=1 SV=2//0
Cm016320	514.2339015	53.39383376	3.2677	5.01E-09	5.00E-07	--	sp|Q9P6Q3|BCS1_SCHPO Probable mitochondrial chaperone bcs1 OS=Schizosaccharomyces pombe (strain 972 / ATCC 24843) GN=SPAC644.07 PE=2 SV=1//3.36359e-35
Cm016380	2162.489351	85.95212822	4.653	6.70E-17	2.74E-14	--	sp|Q9SPV4|SAMT_CLABR Salicylate carboxymethyltransferase OS=Clarkia breweri GN=SAMT PE=1 SV=1//2.57345e-158
Cm016850	734.7116256	149.3881069	2.2981	5.48E-06	0.00024715	--	sp|Q9XFH4|DDM1_ARATH ATP-dependent DNA helicase DDM1 OS=Arabidopsis thaliana GN=DDM1 PE=1 SV=1//0
Cm016900	166.5236641	31.72634367	2.392	0.00018572	0.0052193	--	sp|Q9FGY4|FB341_ARATH F-box protein At5g49610 OS=Arabidopsis thaliana GN=At5g49610 PE=1 SV=1//3.2925e-16
Cm017200	314.7055009	23.25273654	3.7585	0.00010895	0.0033494	--	sp|Q94A84|U72E1_ARATH UDP-glycosyltransferase 72E1 OS=Arabidopsis thaliana GN=UGT72E1 PE=1 SV=1//0
Cm017610	594.5327968	125.2397558	2.2471	1.94E-05	0.00073792	--	sp|Q9M7X9|CITRX_ARATH Thioredoxin-like protein CITRX, chloroplastic OS=Arabidopsis thaliana GN=CITRX PE=1 SV=1//1.29723e-31
Cm018310	47.97446546	4.472048256	3.4233	0.00079765	0.017995	--	sp|Q9N0E7|MOCOS_BOVIN Molybdenum cofactor sulfurase OS=Bos taurus GN=MOCOS PE=2 SV=3//2.49469e-08
Cm018600	34.05436488	2.841235767	3.5832	0.0021869	0.040417	--	sp|Q8H8T0|RGP1_ORYSJ UDP-arabinopyranose mutase 1 OS=Oryza sativa subsp. japonica GN=UAM1 PE=1 SV=1//0
Cm019480	97.77580371	17.24026307	2.5037	0.00033594	0.0086926	--	-//-
Cm019570	325.8318136	44.84373122	2.8611	9.47E-07	5.29E-05	--	sp|Q9STK5|PP269_ARATH Pentatricopeptide repeat-containing protein At3g48250, chloroplastic OS=Arabidopsis thaliana GN=At3g48250 PE=2 SV=1//0
Cm019920	3061.779171	698.8994845	2.1312	1.97E-05	0.00074863	--	sp|Q9SKB2|SBIR1_ARATH Leucine-rich repeat receptor-like serine/threonine/tyrosine-protein kinase SOBIR1 OS=Arabidopsis thaliana GN=SOBIR1 PE=1 SV=1//9.76378e-28
Cm020420	1507.917839	139.8808728	3.4303	1.09E-10	1.59E-08	--	-//-
Cm020430	15.54003676	0	Inf	0.0026218	0.046558	--	sp|P17815|MASY_RICCO Malate synthase, glyoxysomal OS=Ricinus communis PE=2 SV=1//0
Cm020590	143.0509241	30.793233	2.2158	0.00030432	0.0079936	--	sp|Q9C9R6|PUM7_ARATH Putative pumilio homolog 7, chloroplastic OS=Arabidopsis thaliana GN=APUM7 PE=3 SV=2//3.45948e-154
Cm020700	16120.75982	5083.566068	1.665	0.00093672	0.020727	--	sp|Q8H1E4|RAP24_ARATH Ethylene-responsive transcription factor RAP2-4 OS=Arabidopsis thaliana GN=RAP2-4 PE=1 SV=1//2.15406e-62
Cm021060	129.8434871	11.51415752	3.4953	0.0022689	0.041571	--	-//-
Cm021070	1569.880496	45.00921196	5.1243	8.11E-09	7.66E-07	--	-//-
Cm021080	1752.764005	268.8947339	2.7045	1.54E-05	0.00060426	--	-//-
Cm021090	2082.007594	6.812522397	8.2556	4.48E-07	2.81E-05	--	-//-
Cm021100	177.6000712	3.014584608	5.8805	1.95E-08	1.69E-06	--	sp|Q9ZQI7|ALD1_ARATH Aminotransferase ALD1 OS=Arabidopsis thaliana GN=ALD1 PE=1 SV=2//0
Cm021410	32799.96767	8955.618102	1.8728	0.00019358	0.0054232	--	sp|P27783|NIA_BETPN Nitrate reductase [NAD(P)H] OS=Betula pendula GN=NIA1 PE=2 SV=1//0
Cm021430	99.45395866	6.053733059	4.0381	8.70E-07	4.94E-05	--	sp|Q75IV7|6PGL1_ORYSJ Probable 6-phosphogluconolactonase 1 OS=Oryza sativa subsp. japonica GN=Os03g0416500 PE=2 SV=1//4.61639e-73
Cm021570	281.1623192	40.68810841	2.7887	2.96E-06	0.00014508	--	sp|O94235|MPH1L_SCHPO Serine/threonine-protein kinase mph1 OS=Schizosaccharomyces pombe (strain 972 / ATCC 24843) GN=mph1 PE=2 SV=1//6.91814e-57
Cm021580	264.441871	59.01597554	2.1638	0.00020073	0.0055472	--	-//-
Cm021960	589.3879094	64.19715537	3.1986	8.65E-08	6.44E-06	--	-//-
Cm022300	16364.80382	4976.63789	1.7174	0.0003666	0.0092804	--	sp|Q39013|NAC2_ARATH NAC domain-containing protein 2 OS=Arabidopsis thaliana GN=NAC002 PE=2 SV=2//1.76449e-130
Cm022450	408.0226993	58.58029253	2.8002	1.48E-06	7.79E-05	--	sp|O81905|SD18_ARATH Receptor-like serine/threonine-protein kinase SD1-8 OS=Arabidopsis thaliana GN=SD18 PE=1 SV=1//1.21789e-63
Cm022540	212.754094	23.12064728	3.2019	3.20E-07	2.06E-05	--	sp|O81905|SD18_ARATH Receptor-like serine/threonine-protein kinase SD1-8 OS=Arabidopsis thaliana GN=SD18 PE=1 SV=1//0
Cm023060	400.6406157	7.987609216	5.6484	2.80E-06	0.00013825	--	sp|P36591|DYR_SCHPO Dihydrofolate reductase OS=Schizosaccharomyces pombe (strain 972 / ATCC 24843) GN=dfr1 PE=2 SV=2//3.01506e-15
Cm023460	1419.668987	279.9547825	2.3423	0.0010654	0.022924	--	sp|Q9FFN2|GLYT3_ARATH Probable glycosyltransferase At5g03795 OS=Arabidopsis thaliana GN=At5g03795 PE=3 SV=2//0
Cm023870	46.49571248	4.305595028	3.4328	0.00060904	0.014363	--	sp|Q9LZR8|Y5370_ARATH PAN domain-containing protein At5g03700 OS=Arabidopsis thaliana GN=At5g03700 PE=1 SV=1//1.08007e-165
Cm023920	26.24577989	0.926644508	4.8239	0.000763	0.017405	--	-//-
Cm023940	104.7950659	0	Inf	1.60E-09	1.76E-07	--	-//-
Cm023960	349.1809188	12.51427883	4.8023	2.32E-06	0.00011649	--	sp|Q9FJ93|DRE1D_ARATH Dehydration-responsive element-binding protein 1D OS=Arabidopsis thaliana GN=DREB1D PE=2 SV=1//2.25206e-32
Cm024160	3011.794359	688.1931698	2.1297	2.17E-05	0.00081085	--	-//-
Cm024240	51.10828279	0.704167981	6.1815	9.13E-07	5.13E-05	--	sp|Q9SIH5|FB322_ARATH Probable F-box protein At1g60180 OS=Arabidopsis thaliana GN=At2g36090 PE=2 SV=1//4.26522e-52
Cm024260	495.0003251	2.112503943	7.8723	3.56E-24	4.50E-21	--	sp|Q9SIH5|FB322_ARATH Probable F-box protein At1g60180 OS=Arabidopsis thaliana GN=At2g36090 PE=2 SV=1//1.01848e-59
Cm024270	12402.49841	2876.450816	2.1083	1.35E-05	0.00054439	--	sp|Q9XIN8|FB119_ARATH F-box protein At2g27310 OS=Arabidopsis thaliana GN=At2g27310 PE=2 SV=1//2.97767e-43
Cm024570	236.5467761	72.86844749	1.6988	0.0028167	0.049002	--	sp|Q9SD53|Y3720_ARATH UPF0481 protein At3g47200 OS=Arabidopsis thaliana GN=At3g47200 PE=2 SV=1//3.49057e-31
Cm024590	427.0047909	50.93969636	3.0674	5.97E-08	4.65E-06	--	sp|Q9SD53|Y3720_ARATH UPF0481 protein At3g47200 OS=Arabidopsis thaliana GN=At3g47200 PE=2 SV=1//2.05197e-28
Cm024780	7624.542734	263.5041375	4.8548	2.22E-07	1.51E-05	--	-//-
Cm024790	923.4484518	201.3679969	2.1972	1.18E-05	0.00048486	--	sp|Q9FLE8|Y5986_ARATH Uncharacterized protein At5g39865 OS=Arabidopsis thaliana GN=At5g39865 PE=2 SV=1//7.03621e-32
Cm025130	248.8440517	2.748474067	6.5005	1.00E-12	2.09E-10	--	sp|Q7XT99|AKR2_ORYSJ Probable aldo-keto reductase 2 OS=Oryza sativa subsp. japonica GN=Os04g0338000 PE=2 SV=2//0
Cm025510	135.5404043	10.10130038	3.7461	6.02E-07	3.57E-05	--	sp|O64793|Y1675_ARATH G-type lectin S-receptor-like serine/threonine-protein kinase At1g67520 OS=Arabidopsis thaliana GN=At1g67520 PE=2 SV=3//8.9652e-07
Cm025520	904.7478471	179.3812904	2.3345	1.25E-05	0.00050688	--	sp|Q9LW83|CE101_ARATH G-type lectin S-receptor-like serine/threonine-protein kinase CES101 OS=Arabidopsis thaliana GN=CES101 PE=2 SV=2//9.29018e-13
Cm025590	80.98215365	0.339802069	7.8968	2.80E-10	3.77E-08	--	sp|Q9S972|SD16_ARATH Receptor-like serine/threonine-protein kinase SD1-6 OS=Arabidopsis thaliana GN=SD16 PE=1 SV=2//1.90549e-13
Cm026380	245.6934068	20.96139009	3.5511	1.45E-07	1.02E-05	--	sp|Q5Z9S8|AB42G_ORYSJ ABC transporter G family member 42 OS=Oryza sativa subsp. japonica GN=ABCG42 PE=2 SV=1//7.71063e-16
Cm026460	193.7531352	36.60520464	2.4041	7.87E-05	0.002515	--	-//-
Cm026520	118.6936742	19.09355208	2.6361	7.72E-05	0.0024807	--	-//-
Cm026530	2580.221272	515.8555788	2.3225	2.42E-06	0.00012112	--	-//-
Cm026660	455.0422493	87.68571726	2.3756	1.44E-05	0.00057038	--	sp|Q94AA4|PFKA3_ARATH ATP-dependent 6-phosphofructokinase 3 OS=Arabidopsis thaliana GN=PFK3 PE=1 SV=1//0
Cm026720	139.9296278	2.687171823	5.7025	1.78E-05	0.00068567	--	-//-
Cm026730	185.2228524	3.8608567	5.5842	5.72E-12	1.08E-09	--	-//-
Cm026800	58.38137413	2.914927296	4.324	1.86E-05	0.00071331	--	sp|C0LGG6|Y5189_ARATH Probable LRR receptor-like protein kinase At1g51890 OS=Arabidopsis thaliana GN=At1g51890 PE=2 SV=2//0
Cm026850	42.11966473	4.855484339	3.1168	0.0025378	0.045414	--	sp|O65924|Y2921_ARATH Putative leucine-rich repeat receptor-like protein kinase At2g19210 OS=Arabidopsis thaliana GN=At2g19210 PE=3 SV=1//9.74932e-13
Cm027010	51.52875338	0.339802069	7.2445	1.76E-07	1.22E-05	--	sp|Q8H0Y8|WRK41_ARATH Probable WRKY transcription factor 41 OS=Arabidopsis thaliana GN=WRKY41 PE=2 SV=2//7.24406e-60
Cm027020	70.43622546	0	Inf	0.00028769	0.0076095	--	sp|Q700C7|SPCH_ARATH Transcription factor SPEECHLESS OS=Arabidopsis thaliana GN=SPCH PE=1 SV=1//8.21178e-79
Cm027210	54.21001313	10.44562362	2.3757	0.0014489	0.029254	--	-//-
Cm027610	412.7104999	23.76211108	4.1184	0.0001009	0.0031163	--	-//-
Cm028230	88.65881565	5.325001235	4.0574	3.10E-06	0.00015165	--	-//-
Cm028270	2714.263926	451.9429989	2.5863	5.31E-07	3.20E-05	--	sp|Q9SMT7|4CLLA_ARATH Oxalate--CoA ligase OS=Arabidopsis thaliana GN=AAE3 PE=1 SV=1//0
Cm028370	1427.636489	149.4744024	3.2557	3.05E-10	4.05E-08	--	sp|Q04980|LTI65_ARATH Low-temperature-induced 65 kDa protein OS=Arabidopsis thaliana GN=LTI65 PE=2 SV=2//5.13225e-49
Cm028820	122.323208	11.66822146	3.39	1.81E-06	9.36E-05	--	sp|Q8VWZ7|C76B6_CATRO Geraniol 8-hydroxylase OS=Catharanthus roseus GN=CYP76B6 PE=1 SV=1//0
Cm029060	29.83215797	0	Inf	0.0015699	0.030958	--	sp|Q39529|LEC2_CLAKE Agglutinin-2 OS=Cladrastis kentukea PE=1 SV=1//6.06605e-47
Cm029090	450.7041903	10.14234523	5.4737	1.08E-07	7.90E-06	--	sp|Q39529|LEC2_CLAKE Agglutinin-2 OS=Cladrastis kentukea PE=1 SV=1//2.34789e-47
Cm029120	73.80136367	10.08104299	2.872	0.00035479	0.009041	--	-//-
Cm029390	840.9774244	11.87809398	6.1457	2.58E-21	2.21E-18	--	sp|Q9FIJ0|RBOHD_ARATH Respiratory burst oxidase homolog protein D OS=Arabidopsis thaliana GN=RBOHD PE=1 SV=1//0
Cm029770	386.4500446	68.9322826	2.487	0.00046634	0.011382	--	sp|Q9C9H7|RLP12_ARATH Receptor-like protein 12 OS=Arabidopsis thaliana GN=RLP12 PE=2 SV=2//3.35531e-10
Cm029860	41.44458625	0.586842438	6.1421	3.09E-06	0.00015138	--	sp|P24465|C71A1_PERAE Cytochrome P450 71A1 OS=Persea americana GN=CYP71A1 PE=1 SV=2//4.33772e-162
Cm030000	26.51808849	0	Inf	0.00022004	0.0060183	--	sp|Q9LDQ3|CRK35_ARATH Putative cysteine-rich receptor-like protein kinase 35 OS=Arabidopsis thaliana GN=CRK35 PE=3 SV=3//7.31311e-61
Cm030170	6344.943316	1218.244922	2.3808	3.03E-05	0.0010991	--	sp|H2DH21|C7A29_PANGI Cytochrome P450 CYP72A219 OS=Panax ginseng PE=2 SV=1//0
Cm030190	1893.175914	219.7225876	3.1071	1.57E-09	1.73E-07	--	sp|H2DH21|C7A29_PANGI Cytochrome P450 CYP72A219 OS=Panax ginseng PE=2 SV=1//0
Cm030210	643.7455267	130.6039705	2.3013	0.00015416	0.004465	--	sp|H2DH21|C7A29_PANGI Cytochrome P450 CYP72A219 OS=Panax ginseng PE=2 SV=1//0
Cm030220	431.2505813	85.63720534	2.3322	2.33E-05	0.00085856	--	sp|H2DH21|C7A29_PANGI Cytochrome P450 CYP72A219 OS=Panax ginseng PE=2 SV=1//0
Cm030340	164.5887722	18.44379073	3.1577	2.88E-06	0.00014157	--	sp|Q9SD53|Y3720_ARATH UPF0481 protein At3g47200 OS=Arabidopsis thaliana GN=At3g47200 PE=2 SV=1//1.06683e-28
Cm030510	241.1200735	40.33774845	2.5795	0.0023643	0.04317	--	-//-
Cm030540	4983.406574	1282.085303	1.9586	4.86E-05	0.0016558	--	sp|P68428|H32_WHEAT Histone H3.2 OS=Triticum aestivum PE=1 SV=2//1.46731e-77
Cm030710	400.2162433	117.6389296	1.7664	0.0011738	0.024636	--	sp|P34800|CCN1_ANTMA G2/mitotic-specific cyclin-1 OS=Antirrhinum majus PE=2 SV=1//6.25324e-115
Cm030730	2111.237748	208.7033692	3.3386	2.01E-10	2.80E-08	--	sp|P68428|H32_WHEAT Histone H3.2 OS=Triticum aestivum PE=1 SV=2//1.31296e-78
Cm030780	2752.537305	435.3224137	2.6606	8.54E-08	6.38E-06	--	sp|P68428|H32_WHEAT Histone H3.2 OS=Triticum aestivum PE=1 SV=2//1.36769e-75
Cm030790	8118.332589	243.9232862	5.0567	4.64E-08	3.70E-06	--	-//-
Cm030840	27.89634131	0	Inf	4.12E-05	0.0014381	--	sp|Q9LXV0|U92A1_ARATH UDP-glycosyltransferase 92A1 OS=Arabidopsis thaliana GN=UGT92A1 PE=2 SV=1//1.02289e-08
Cm030850	87.42845155	4.323263258	4.3379	8.76E-07	4.97E-05	--	sp|Q9LXV0|U92A1_ARATH UDP-glycosyltransferase 92A1 OS=Arabidopsis thaliana GN=UGT92A1 PE=2 SV=1//1.29058e-12
Cm030970	2511.772466	373.4271144	2.7498	1.50E-07	1.05E-05	--	sp|O24370|LOX21_SOLTU Linoleate 13S-lipoxygenase 2-1, chloroplastic OS=Solanum tuberosum GN=LOX2.1 PE=1 SV=1//0
Cm031040	36.08854319	1.068533893	5.0778	0.00011747	0.0035575	--	sp|O24370|LOX21_SOLTU Linoleate 13S-lipoxygenase 2-1, chloroplastic OS=Solanum tuberosum GN=LOX2.1 PE=1 SV=1//0
Cm031290	132.3673373	0.364365912	8.5049	1.91E-07	1.31E-05	--	sp|P52408|E13B_PRUPE Glucan endo-1,3-beta-glucosidase, basic isoform OS=Prunus persica GN=GNS1 PE=3 SV=1//1.88263e-145
Cm031300	335.1086871	0	Inf	1.22E-17	6.08E-15	--	sp|Q03773|E13A_SOYBN Glucan endo-1,3-beta-glucosidase OS=Glycine max PE=1 SV=1//9.68065e-141
Cm031400	3765.803879	203.8654524	4.2073	3.13E-10	4.11E-08	--	sp|P51613|CHIB_VITVI Basic endochitinase OS=Vitis vinifera GN=CHIT1B PE=2 SV=1//2.37345e-151
Cm031410	521.5609788	118.367219	2.1396	0.00036471	0.0092415	--	sp|F4HUK6|AAE1_ARATH Probable acyl-activating enzyme 1, peroxisomal OS=Arabidopsis thaliana GN=AAE1 PE=2 SV=1//0
Cm031480	711.1240275	145.0399639	2.2937	1.42E-05	0.00056635	--	sp|P46277|CCNB1_MEDSV G2/mitotic-specific cyclin-1 OS=Medicago sativa subsp. varia PE=2 SV=1//1.63712e-152
Cm031510	29.59325518	0	Inf	2.39E-05	0.00087872	--	-//-
Cm031700	442.4761255	66.55216554	2.733	6.62E-07	3.89E-05	--	sp|Q84W41|GLR36_ARATH Glutamate receptor 3.6 OS=Arabidopsis thaliana GN=GLR3.6 PE=2 SV=1//1.26481e-32
Cm031860	8836.368705	1635.305913	2.4339	7.35E-07	4.28E-05	--	sp|Q39243|TRXB1_ARATH Thioredoxin reductase 1 OS=Arabidopsis thaliana GN=NTR1 PE=1 SV=3//1.49333e-175
Cm032030	129.4746632	11.10044919	3.544	0.00023063	0.0062692	--	-//-
Cm032350	1197.002897	313.9487936	1.9308	0.00013149	0.003909	--	sp|Q949N0|NAC53_ARATH NAC domain-containing protein 53 OS=Arabidopsis thaliana GN=NAC053 PE=2 SV=1//2.62906e-32
Cm032380	792.0996386	272.8683073	1.5375	0.0026885	0.047361	--	sp|A4VCM0|NAC45_ARATH NAC domain-containing protein 45 OS=Arabidopsis thaliana GN=NAC045 PE=2 SV=1//6.41184e-21
Cm032390	1177.830923	39.50375155	4.898	1.40E-10	2.03E-08	--	sp|F4JN35|NTL9_ARATH Protein NTM1-like 9 OS=Arabidopsis thaliana GN=NTL9 PE=1 SV=1//9.2068e-37
Cm032880	404.0949857	85.18147967	2.2461	3.15E-05	0.0011321	--	sp|Q9M115|ZDH16_ARATH Protein S-acyltransferase 18 OS=Arabidopsis thaliana GN=PAT18 PE=2 SV=2//1.30031e-174
Cm032970	866.4655763	286.6213497	1.596	0.0018215	0.034967	--	sp|Q9M1Q9|AB21B_ARATH ABC transporter B family member 21 OS=Arabidopsis thaliana GN=ABCB21 PE=1 SV=2//1.42821e-132
Cm033160	468.0671086	46.14163726	3.3426	5.54E-06	0.00024927	--	-//-
Cm033290	381.1147277	26.26903845	3.8588	5.82E-07	3.46E-05	--	-//-
Cm033380	114.2678199	0.339802069	8.3935	4.89E-13	1.10E-10	--	sp|Q9LDE1|MY108_ARATH Transcription factor MYB108 OS=Arabidopsis thaliana GN=MYB108 PE=1 SV=1//4.12487e-69
Cm033640	140.338232	28.6299847	2.2933	0.00035056	0.0089685	--	sp|O22900|WRK23_ARATH Probable WRKY transcription factor 23 OS=Arabidopsis thaliana GN=WRKY23 PE=2 SV=1//2.47141e-56
Cm033760	97.04000224	17.84046728	2.4434	0.00082083	0.018439	--	sp|Q9SZ46|C82C4_ARATH Cytochrome P450 82C4 OS=Arabidopsis thaliana GN=CYP82C4 PE=2 SV=1//4.44398e-177
Cm033840	176.0682571	32.17151145	2.4523	5.07E-05	0.0017195	--	sp|Q9M9M4|CSLD3_ARATH Cellulose synthase-like protein D3 OS=Arabidopsis thaliana GN=CSLD3 PE=1 SV=1//0
Cm033910	664.8065854	197.2636615	1.7528	0.00078282	0.017705	--	sp|Q38908|XTH30_ARATH Probable xyloglucan endotransglucosylase/hydrolase protein 30 OS=Arabidopsis thaliana GN=XTH30 PE=2 SV=2//5.42193e-138
Cm034090	70.67203981	0	Inf	5.10E-07	3.11E-05	--	sp|Q9SZ46|C82C4_ARATH Cytochrome P450 82C4 OS=Arabidopsis thaliana GN=CYP82C4 PE=2 SV=1//1.68532e-161
Cm034470	30.52411749	0.728731824	5.3884	0.00022443	0.0061256	--	-//-
Cm034620	3662.582423	408.7558053	3.1636	4.79E-10	5.99E-08	--	sp|P0CH30|RING1_GOSHI E3 ubiquitin-protein ligase RING1 OS=Gossypium hirsutum GN=RING1 PE=1 SV=1//4.88009e-31
Cm035290	6568.184023	1352.27729	2.2801	4.81E-06	0.00022103	--	sp|B8XCH5|QKY_ARATH Protein QUIRKY OS=Arabidopsis thaliana GN=QKY PE=2 SV=1//1.98045e-28
Cm035970	125.1047073	0.339802069	8.5242	6.28E-14	1.65E-11	--	sp|Q9MB95|1A11_PRUMU 1-aminocyclopropane-1-carboxylate synthase 1 OS=Prunus mume GN=ACS1 PE=2 SV=1//0
Cm035980	291.7347311	43.62372255	2.7415	4.11E-05	0.0014351	--	sp|Q99942|RNF5_HUMAN E3 ubiquitin-protein ligase RNF5 OS=Homo sapiens GN=RNF5 PE=1 SV=1//9.33877e-06
Cm036410	146.3018557	29.03798463	2.3329	0.0003201	0.0083422	--	sp|Q9M374|CRF6_ARATH Ethylene-responsive transcription factor CRF6 OS=Arabidopsis thaliana GN=CRF6 PE=1 SV=1//2.38921e-35
Cm036950	186.6334717	7.77062636	4.586	1.00E-10	1.49E-08	--	sp|Q55EX9|Y8948_DICDI Putative methyltransferase DDB_G0268948 OS=Dictyostelium discoideum GN=DDB_G0268948 PE=1 SV=2//2.7977e-37
Cm037670	610.5147384	193.1740633	1.6601	0.00097536	0.021374	--	sp|Q766C3|NEP1_NEPGR Aspartic proteinase nepenthesin-1 OS=Nepenthes gracilis GN=nep1 PE=1 SV=1//2.587e-51
Cm037760	6738.531657	1944.626677	1.7929	0.00019751	0.0054764	--	sp|P82280|RAV2_ARATH AP2/ERF and B3 domain-containing transcription repressor RAV2 OS=Arabidopsis thaliana GN=RAV2 PE=2 SV=1//3.83548e-150
Cm037980	176.9563388	48.66332834	1.8625	0.0024162	0.043905	--	sp|Q9FX64|HOP2_ARATH Homologous-pairing protein 2 homolog OS=Arabidopsis thaliana GN=HOP2 PE=1 SV=1//8.77723e-102
Cm037990	208.8781228	11.15647249	4.2267	2.48E-10	3.38E-08	--	sp|Q54I39|IST1L_DICDI IST1-like protein OS=Dictyostelium discoideum GN=DDB_G0289029 PE=3 SV=1//9.47864e-17
Cm038060	83.63039221	4.645397097	4.1702	1.97E-06	0.00010112	--	sp|Q8L7U7|ACDH_ARATH ACD11 homolog protein OS=Arabidopsis thaliana GN=At4g39670 PE=2 SV=1//3.94427e-97
Cm038100	16345.81654	3153.251384	2.374	1.58E-06	8.26E-05	--	-//-
Cm038140	788.4939658	9.406717795	6.3893	3.61E-09	3.67E-07	--	-//-
Cm038830	4124.409837	143.5095535	4.845	2.02E-18	1.19E-15	--	sp|Q54DY9|BCS1B_DICDI Probable mitochondrial chaperone BCS1-B OS=Dictyostelium discoideum GN=bcsl1b PE=3 SV=1//1.17319e-21
Cm038860	192.4603006	21.85441543	3.1386	5.18E-07	3.14E-05	--	sp|Q54DY9|BCS1B_DICDI Probable mitochondrial chaperone BCS1-B OS=Dictyostelium discoideum GN=bcsl1b PE=3 SV=1//4.54934e-30
Cm039320	46.33382518	2.532893154	4.1932	0.0024517	0.044308	--	sp|Q8VZG8|Y4885_ARATH Probable LRR receptor-like serine/threonine-protein kinase At4g08850 OS=Arabidopsis thaliana GN=At4g08850 PE=2 SV=3//1.25909e-17
Cm039400	58.9357507	6.24475013	3.2384	0.00038454	0.0096608	--	sp|Q54HW1|PSD10_DICDI 26S proteasome non-ATPase regulatory subunit 10 OS=Dictyostelium discoideum GN=psmD10 PE=2 SV=1//4.32708e-11
Cm039660	9071.66059	245.5510801	5.2073	1.11E-09	1.28E-07	--	sp|P47082|AVT1_YEAST Vacuolar amino acid transporter 1 OS=Saccharomyces cerevisiae (strain ATCC 204508 / S288c) GN=AVT1 PE=1 SV=1//1.46798e-33
Cm039690	289.0944572	4.200444044	6.1049	2.66E-11	4.38E-09	--	sp|Q1PDW5|FTSH6_ARATH ATP-dependent zinc metalloprotease FTSH 6, chloroplastic OS=Arabidopsis thaliana GN=FTSH6 PE=2 SV=1//0
Cm040300	2098.757704	414.3232251	2.3407	3.89E-06	0.00018467	--	sp|Q39134|AAP3_ARATH Amino acid permease 3 OS=Arabidopsis thaliana GN=AAP3 PE=1 SV=2//0
Cm040570	785.2681676	70.19463745	3.4838	9.90E-10	1.15E-07	--	sp|Q9LPK5|CML44_ARATH Probable calcium-binding protein CML44 OS=Arabidopsis thaliana GN=CML44 PE=2 SV=2//4.43158e-34
Cm040750	103.4269759	19.27745881	2.4236	0.0011436	0.024156	--	-//-
Cm040970	4274.640675	134.8777778	4.9861	2.09E-07	1.42E-05	--	-//-
Cm040980	18.23938185	0	Inf	0.0011148	0.023718	--	sp|Q8LPN7|RNG1L_ARATH E3 ubiquitin-protein ligase RING1-like OS=Arabidopsis thaliana GN=At3g19950 PE=1 SV=1//2.48633e-10
Cm041540	1215.780217	130.3527378	3.2214	1.48E-09	1.67E-07	--	sp|Q9LSA6|PUB29_ARATH U-box domain-containing protein 29 OS=Arabidopsis thaliana GN=PUB29 PE=1 SV=1//2.72295e-90
Cm041580	250.2455223	0	Inf	1.14E-05	0.00047364	--	-//-
Cm041620	51.19252825	7.078632938	2.8544	0.0022401	0.041156	--	sp|Q9FH76|ABAH3_ARATH Abscisic acid 8&apos;-hydroxylase 3 OS=Arabidopsis thaliana GN=CYP707A3 PE=1 SV=1//7.48948e-98
Cm041760	18573.34631	2965.711355	2.6468	7.81E-08	5.92E-06	--	-//-
Cm041770	259.5894228	33.88129441	2.9377	9.75E-06	0.00041182	--	-//-
Cm041800	209.1529324	65.98751251	1.6643	0.0022578	0.041395	--	-//-
Cm042410	6726.17242	147.367291	5.5123	4.60E-10	5.78E-08	--	-//-
Cm042670	562.4671278	116.2291917	2.2748	2.31E-05	0.00085251	--	sp|Q8LPQ9|FPA_ARATH Flowering time control protein FPA OS=Arabidopsis thaliana GN=FPA PE=2 SV=2//9.88687e-21
Cm043010	169.1740569	36.89135784	2.1972	0.00096353	0.021214	--	sp|Q9SYK9|U74E2_ARATH UDP-glycosyltransferase 74E2 OS=Arabidopsis thaliana GN=UGT74E2 PE=1 SV=1//4.95196e-134
Cm043020	735.083142	40.0821958	4.1969	4.30E-13	9.84E-11	--	sp|O22822|U74F2_ARATH UDP-glycosyltransferase 74F2 OS=Arabidopsis thaliana GN=UGT74F2 PE=1 SV=1//6.84366e-150
Cm043150	6769.674446	1837.615643	1.8813	0.0011335	0.02401	--	sp|Q39013|NAC2_ARATH NAC domain-containing protein 2 OS=Arabidopsis thaliana GN=NAC002 PE=2 SV=2//3.75621e-22
Cm043610	114.7165292	0.364365912	8.2985	1.18E-07	8.49E-06	--	sp|Q96509|PER55_ARATH Peroxidase 55 OS=Arabidopsis thaliana GN=PER55 PE=1 SV=1//2.46779e-136
Cm043980	5051.116462	1193.195488	2.0818	1.64E-05	0.00064044	--	sp|Q9SGP6|GRXC9_ARATH Glutaredoxin-C9 OS=Arabidopsis thaliana GN=GRXC9 PE=1 SV=1//6.60799e-35
Cm044100	83.89503898	13.94028302	2.5893	0.00070172	0.016231	--	-//-
Cm044170	280.8240733	3.958897346	6.1484	9.52E-10	1.11E-07	--	sp|P52711|CBP23_HORVU Serine carboxypeptidase II-3 OS=Hordeum vulgare GN=CXP;2-3 PE=2 SV=1//1.23644e-148
Cm044280	30.28799845	0	Inf	0.0004816	0.01169	--	-//-
Cm044940	224.2264162	28.43594902	2.9792	1.63E-06	8.51E-05	--	-//-
Cm044990	93.95531792	10.68027471	3.137	9.19E-06	0.00039207	--	sp|Q5ZJW8|DTL_CHICK Denticleless protein homolog OS=Gallus gallus GN=DTL PE=2 SV=1//1.18502e-63
Cm045530	14164.60827	1016.38796	3.8008	1.21E-11	2.12E-09	--	sp|Q9FDW1|MYB44_ARATH Transcription factor MYB44 OS=Arabidopsis thaliana GN=MYB44 PE=2 SV=1//2.53071e-24
Cm045550	149.2383718	6.534022572	4.5135	2.56E-06	0.00012696	--	-//-
Cm045920	186.5470583	2.378614484	6.2933	0.0015907	0.031283	--	sp|Q8LC53|EPF2_ARATH Protein EPIDERMAL PATTERNING FACTOR 2 OS=Arabidopsis thaliana GN=EPF2 PE=1 SV=1//3.05572e-25
Cm046100	445.111738	114.2581477	1.9619	0.00032343	0.0084207	--	sp|B7SY83|PS1_ARATH FHA domain-containing protein PS1 OS=Arabidopsis thaliana GN=PS1 PE=2 SV=1//1.96542e-50
Cm046470	973.015674	319.3756995	1.6072	0.0014712	0.029527	--	sp|Q9SB61|ZHD2_ARATH Zinc-finger homeodomain protein 2 OS=Arabidopsis thaliana GN=ZHD1 PE=1 SV=1//7.45413e-46
Cm047380	450.2711986	71.90646653	2.6466	6.96E-07	4.08E-05	--	sp|Q9LDE1|MY108_ARATH Transcription factor MYB108 OS=Arabidopsis thaliana GN=MYB108 PE=1 SV=1//1.28427e-87
Cm048240	868.0124327	33.23842867	4.7068	3.51E-08	2.92E-06	--	sp|Q8VZF1|AEE7_ARATH Acetate/butyrate--CoA ligase AAE7, peroxisomal OS=Arabidopsis thaliana GN=AAE7 PE=1 SV=1//0
Cm048270	477.8316258	41.01972702	3.5421	1.57E-09	1.73E-07	--	sp|Q8VZF1|AEE7_ARATH Acetate/butyrate--CoA ligase AAE7, peroxisomal OS=Arabidopsis thaliana GN=AAE7 PE=1 SV=1//0
Cm048460	211.5244929	1.457463648	7.1812	3.30E-16	1.18E-13	--	sp|Q84TG3|PUB23_ARATH E3 ubiquitin-protein ligase PUB23 OS=Arabidopsis thaliana GN=PUB23 PE=1 SV=1//3.95363e-93
Cm048610	23.32920813	0	Inf	0.00013262	0.0039269	--	sp|Q9SJE8|ALMT2_ARATH Aluminum-activated malate transporter 2 OS=Arabidopsis thaliana GN=ALMT2 PE=2 SV=2//2.53897e-132
Cm048980	327.4756021	1.606248646	7.6715	3.27E-07	2.11E-05	--	sp|Q94CD1|HHT1_ARATH Omega-hydroxypalmitate O-feruloyl transferase OS=Arabidopsis thaliana GN=HHT1 PE=1 SV=1//7.03352e-28
Cm049280	8729.808636	140.1214471	5.9612	2.48E-25	3.29E-22	--	sp|O80871|P2C25_ARATH Probable protein phosphatase 2C 25 OS=Arabidopsis thaliana GN=At2g30020 PE=1 SV=1//8.08261e-126
Cm049290	1874.650052	539.5054415	1.7969	0.00037375	0.0094435	--	sp|Q54R82|MKKA_DICDI Mitogen-activated protein kinase kinase kinase A OS=Dictyostelium discoideum GN=mkkA PE=1 SV=2//3.64186e-52
Cm049370	50.69916991	4.565024681	3.4733	0.00012744	0.0038159	--	sp|Q8L9T5|ATL2_ARATH RING-H2 finger protein ATL2 OS=Arabidopsis thaliana GN=ATL2 PE=2 SV=2//4.12663e-23
Cm049580	290.6877151	9.117660078	4.9947	4.47E-11	7.18E-09	--	-//-
Cm049590	271.7968024	50.51683208	2.4277	2.76E-05	0.0010097	--	-//-
Cm049950	382.1665557	73.34949477	2.3813	0.00040231	0.010025	--	-//-
Cm050430	3602.217786	631.0681542	2.513	7.02E-06	0.00030948	--	sp|Q9M7R0|ALL8_OLEEU Calcium-binding allergen Ole e 8 OS=Olea europaea PE=1 SV=1//2.2041e-51
Cm050440	294.4042718	0.679604138	8.7589	5.47E-13	1.22E-10	--	sp|Q8RWE8|GGAP1_ARATH GDP-L-galactose phosphorylase 1 OS=Arabidopsis thaliana GN=VTC2 PE=1 SV=1//0
Cm050860	46.85040756	4.657786381	3.3303	0.00045691	0.011193	--	sp|Q9FN69|GL3_ARATH Transcription factor GLABRA 3 OS=Arabidopsis thaliana GN=GL3 PE=1 SV=1//7.25883e-07
Cm050970	4280.778937	226.8826795	4.2379	2.42E-15	7.46E-13	--	sp|Q9FN67|Y5133_ARATH BTB/POZ domain-containing protein At5g41330 OS=Arabidopsis thaliana GN=At5g41330 PE=2 SV=1//0
Cm051350	2952.955724	545.5843826	2.4363	9.58E-07	5.34E-05	--	sp|P31531|1A1C_SOYBN 1-aminocyclopropane-1-carboxylate synthase OS=Glycine max GN=ACS1 PE=2 SV=1//0
Cm051490	626.5256776	80.21535068	2.9654	0.00011589	0.0035137	--	sp|Q9SH58|MAKR2_ARATH Probable membrane-associated kinase regulator 2 OS=Arabidopsis thaliana GN=MAKR2 PE=2 SV=1//7.90734e-49
Cm051530	138.614001	35.2473983	1.9755	0.0013786	0.028091	--	sp|Q7ZZ25|ATD1A_DANRE ATPase family AAA domain-containing protein 1-A OS=Danio rerio GN=atad1a PE=2 SV=2//1.11167e-68
Cm051630	128.897339	23.95431537	2.4279	0.0003778	0.0095094	--	sp|Q9FFR9|CHX18_ARATH Cation/H(+) antiporter 18 OS=Arabidopsis thaliana GN=CHX18 PE=2 SV=1//0
Cm051960	8822.031291	245.6772467	5.1663	3.33E-14	9.12E-12	--	sp|Q8H0Y8|WRK41_ARATH Probable WRKY transcription factor 41 OS=Arabidopsis thaliana GN=WRKY41 PE=2 SV=2//1.89494e-59
Cm052870	26.15572213	1.359208277	4.2663	0.0026372	0.046705	--	-//-
Cm053230	1337.090847	323.6254859	2.0467	3.82E-05	0.0013464	--	sp|Q94BT9|ATOX1_ARATH Copper transport protein ATX1 OS=Arabidopsis thaliana GN=ATX1 PE=1 SV=1//2.54781e-08
Cm053330	42.79445742	2.970950594	3.8484	0.0018021	0.034671	--	-//-
Cm053420	1910.161795	200.5890643	3.2514	3.08E-10	4.07E-08	--	-//-
Cm053530	40.47820797	5.269192662	2.9415	0.0014751	0.029559	--	sp|Q9SIA4|MATE5_ARATH MATE efflux family protein 5 OS=Arabidopsis thaliana GN=DTXL1 PE=3 SV=1//6.99574e-32
Cm053650	44.58565244	0	Inf	8.78E-06	0.00037566	--	sp|Q39224|SRG1_ARATH Protein SRG1 OS=Arabidopsis thaliana GN=SRG1 PE=2 SV=1//6.23372e-72
Cm054060	399.9495148	61.79731101	2.6942	1.29E-06	6.92E-05	--	sp|Q9T041|MAPT_ARATH Microtubule-associated protein TORTIFOLIA1 OS=Arabidopsis thaliana GN=TOR1 PE=1 SV=2//4.37598e-17
Cm054640	43.19828551	0	Inf	3.12E-07	2.03E-05	--	sp|Q9SD53|Y3720_ARATH UPF0481 protein At3g47200 OS=Arabidopsis thaliana GN=At3g47200 PE=2 SV=1//4.42176e-41
Cm054650	31.23141013	0	Inf	1.13E-05	0.00046875	--	sp|Q9SD53|Y3720_ARATH UPF0481 protein At3g47200 OS=Arabidopsis thaliana GN=At3g47200 PE=2 SV=1//1.16825e-33
Cm055250	1011.269009	231.6218985	2.1263	2.86E-05	0.0010421	--	sp|Q6DR04|RTNLQ_ARATH Reticulon-like protein B17 OS=Arabidopsis thaliana GN=RTNLB17 PE=2 SV=1//2.16532e-97
Cm055350	15242.45701	925.0118567	4.0425	2.15E-14	6.13E-12	--	sp|Q9FE67|ERF80_ARATH Ethylene-responsive transcription factor 9 OS=Arabidopsis thaliana GN=ERF9 PE=2 SV=1//3.29209e-26
Cm055430	836.9092831	135.4423302	2.6274	3.08E-07	2.02E-05	--	sp|F4I2H7|TPX2_ARATH Protein TPX2 OS=Arabidopsis thaliana GN=TPX2 PE=1 SV=1//0
Cm055830	684.7200311	229.5038132	1.577	0.001948	0.036968	--	sp|Q9FII7|SMC6B_ARATH Structural maintenance of chromosomes protein 6B OS=Arabidopsis thaliana GN=SMC6B PE=2 SV=1//0
Cm056030	2763.798645	26.10215577	6.7263	1.79E-27	3.39E-24	--	sp|Q8RYJ8|CML19_ORYSJ Putative calcium-binding protein CML19 OS=Oryza sativa subsp. japonica GN=CML19 PE=3 SV=1//3.21236e-30
Cm056100	109.6199942	9.932257989	3.4642	3.14E-06	0.00015292	--	sp|Q9FMV7|C94B1_ARATH Cytochrome P450 94B1 OS=Arabidopsis thaliana GN=CYP94B1 PE=2 SV=1//0
Cm056440	378.1039031	124.041393	1.608	0.0022214	0.040869	--	sp|Q9LTC0|Y5707_ARATH Probable receptor-like protein kinase At5g47070 OS=Arabidopsis thaliana GN=At5g47070 PE=1 SV=1//1.08638e-151
Cm056530	80.79542824	14.89838698	2.4391	0.0011734	0.024636	--	-//-
Cm056600	323.411054	4.48443754	6.1723	9.83E-07	5.47E-05	--	-//-
Cm056880	394.0665615	139.3209557	1.5	0.0025021	0.044912	--	sp|O00311|CDC7_HUMAN Cell division cycle 7-related protein kinase OS=Homo sapiens GN=CDC7 PE=1 SV=1//1.70038e-26
Cm057000	395.6094727	64.9642293	2.6064	9.39E-07	5.26E-05	--	sp|O23522|PLA14_ARATH Phospholipase A1-Ibeta2, chloroplastic OS=Arabidopsis thaliana GN=At4g16820 PE=1 SV=2//0
Cm057120	19.35618143	0.339802069	5.832	0.0021473	0.039949	--	sp|Q9SD53|Y3720_ARATH UPF0481 protein At3g47200 OS=Arabidopsis thaliana GN=At3g47200 PE=2 SV=1//2.66427e-37
Cm057230	2911.27094	105.0638786	4.7923	7.12E-06	0.00031323	--	sp|O65717|CNGC1_ARATH Cyclic nucleotide-gated ion channel 1 OS=Arabidopsis thaliana GN=CNGC1 PE=1 SV=1//1.0434e-32
Cm057260	556.166166	24.86857059	4.4831	8.06E-08	6.07E-06	--	sp|O65717|CNGC1_ARATH Cyclic nucleotide-gated ion channel 1 OS=Arabidopsis thaliana GN=CNGC1 PE=1 SV=1//9.9939e-18
Cm057630	40.07846983	0.728731824	5.7813	1.69E-05	0.00065681	--	sp|P09189|HSP7C_PETHY Heat shock cognate 70 kDa protein OS=Petunia hybrida GN=HSP70 PE=2 SV=1//0
Cm057810	111.3804211	3.076101578	5.1782	4.59E-10	5.78E-08	--	sp|O65782|C83B1_ARATH Cytochrome P450 83B1 OS=Arabidopsis thaliana GN=CYP83B1 PE=1 SV=1//2.22448e-158
Cm057970	634.2915568	62.04585395	3.3537	1.50E-09	1.68E-07	--	sp|Q42798|C93A1_SOYBN 3,9-dihydroxypterocarpan 6A-monooxygenase OS=Glycine max GN=CYP93A1 PE=1 SV=1//6.35131e-129
Cm058090	606.0140355	162.368884	1.9001	0.00019404	0.0054302	--	sp|Q9SAH7|WRK40_ARATH Probable WRKY transcription factor 40 OS=Arabidopsis thaliana GN=WRKY40 PE=1 SV=1//2.09888e-90
Cm058660	58.42706243	0.339802069	7.4258	4.40E-08	3.53E-06	--	sp|Q9LSX0|ERF96_ARATH Ethylene-responsive transcription factor ERF096 OS=Arabidopsis thaliana GN=ERF096 PE=2 SV=1//3.98523e-21
Cm058820	2116.864958	58.57575839	5.1755	5.70E-10	7.03E-08	--	sp|Q7XBH4|MYB4_ORYSJ Myb-related protein Myb4 OS=Oryza sativa subsp. japonica GN=MYB4 PE=2 SV=2//1.81793e-70
Cm059170	276.4209659	8.506253797	5.0222	1.37E-11	2.35E-09	--	sp|Q9FTA0|GEML4_ARATH GEM-like protein 4 OS=Arabidopsis thaliana GN=At5g08350 PE=2 SV=1//6.57627e-59
Cm059760	73.16684104	4.342548155	4.0746	2.05E-06	0.00010461	--	-//-
Cm060200	765.9898244	179.0133634	2.0973	3.18E-05	0.0011417	--	-//-
Cm061540	555.6072487	133.3442611	2.0589	7.50E-05	0.0024244	--	sp|Q8W104|FBL17_ARATH F-box/LRR-repeat protein 17 OS=Arabidopsis thaliana GN=FBL17 PE=1 SV=1//7.67928e-27
Cm061780	460.5747025	106.0265167	2.119	0.00017834	0.0050494	--	sp|Q9LY77|ACA12_ARATH Calcium-transporting ATPase 12, plasma membrane-type OS=Arabidopsis thaliana GN=ACA12 PE=2 SV=1//0
Cm061960	263.1272678	60.24568372	2.1268	0.0011851	0.024835	--	sp|Q9C968|CCA24_ARATH Cyclin-A2-4 OS=Arabidopsis thaliana GN=CYCA2-4 PE=2 SV=1//1.96241e-171
Cm061970	120.4374869	24.35057019	2.3063	0.001248	0.025927	--	sp|Q9SA25|WAKLG_ARATH Wall-associated receptor kinase-like 8 OS=Arabidopsis thaliana GN=WAKL8 PE=2 SV=1//1.94571e-11
Cm062540	148.6091402	3.261624978	5.5098	1.19E-11	2.10E-09	--	sp|Q9P6Q3|BCS1_SCHPO Probable mitochondrial chaperone bcs1 OS=Schizosaccharomyces pombe (strain 972 / ATCC 24843) GN=SPAC644.07 PE=2 SV=1//7.49813e-18
Cm062800	345.3613092	56.77138234	2.6049	2.01E-06	0.00010233	--	sp|Q9FJB8|GRF7_ARATH Growth-regulating factor 7 OS=Arabidopsis thaliana GN=GRF7 PE=2 SV=1//5.18167e-07
Cm062990	9192.448497	100.6519454	6.513	8.62E-10	1.01E-07	--	-//-
Cm063130	1390.956997	468.986677	1.5685	0.0027557	0.048321	--	sp|P51831|FABG_BACSU 3-oxoacyl-[acyl-carrier-protein] reductase FabG OS=Bacillus subtilis (strain 168) GN=fabG PE=3 SV=3//7.29341e-31
Cm063250	1709.175185	258.1572751	2.727	7.98E-08	6.03E-06	--	sp|P25011|CCNB1_SOYBN G2/mitotic-specific cyclin S13-6 OS=Glycine max PE=2 SV=1//1.46248e-12
Cm063370	33.47489584	0	Inf	7.20E-06	0.00031585	--	sp|Q03773|E13A_SOYBN Glucan endo-1,3-beta-glucosidase OS=Glycine max PE=1 SV=1//1.27659e-136
Cm063650	174.8299454	50.11723034	1.8026	0.0025008	0.044912	--	sp|Q9ZVQ6|P2B10_ARATH F-box protein PP2-B10 OS=Arabidopsis thaliana GN=PP2B10 PE=1 SV=1//1.69259e-57
Cm063880	42.64035596	0.339802069	6.9714	1.87E-06	9.63E-05	--	sp|Q8RX37|P2C02_ARATH Probable protein phosphatase 2C 2 OS=Arabidopsis thaliana GN=At1g07160 PE=2 SV=1//1.94765e-85
Cm064880	291.6843592	6.92984794	5.3954	1.28E-14	3.78E-12	--	sp|Q9SSD1|TMM_ARATH Protein TOO MANY MOUTHS OS=Arabidopsis thaliana GN=TMM PE=1 SV=1//7.54013e-47
Cm065020	613.453991	38.66976811	3.9877	9.34E-12	1.70E-09	--	sp|Q94J16|HFA4B_ORYSJ Heat stress transcription factor A-4b OS=Oryza sativa subsp. japonica GN=HSFA4B PE=2 SV=1//4.91152e-82
Cm065060	77.24697153	0	Inf	5.24E-11	8.32E-09	--	sp|O65238|Y5537_ARATH G-type lectin S-receptor-like serine/threonine-protein kinase At5g35370 OS=Arabidopsis thaliana GN=At5g35370 PE=2 SV=2//1.57686e-23
Cm065160	52.89327144	3.039148451	4.1213	6.38E-05	0.0020983	--	-//-
Cm065960	416.3870659	44.72543319	3.2188	9.33E-09	8.67E-07	--	sp|Q9FDW1|MYB44_ARATH Transcription factor MYB44 OS=Arabidopsis thaliana GN=MYB44 PE=2 SV=1//1.74635e-48
Cm065990	5828.111012	992.87961	2.5533	2.87E-07	1.89E-05	--	-//-
Cm066270	4176.217341	590.8652994	2.8213	1.65E-08	1.45E-06	--	sp|Q94B38|GPT2_ARATH Glucose-6-phosphate/phosphate translocator 2, chloroplastic OS=Arabidopsis thaliana GN=GPT2 PE=2 SV=2//0
Cm066660	78.84008343	0.704167981	6.8069	1.93E-09	2.06E-07	--	sp|Q02989|LITA_LATTR Alpha-latroinsectotoxin-Lt1a (Fragment) OS=Latrodectus tredecimguttatus PE=1 SV=1//5.32032e-06
Cm066950	4765.303329	1495.387833	1.672	0.00051656	0.012458	--	sp|Q9SUL7|CIPK4_ARATH CBL-interacting serine/threonine-protein kinase 4 OS=Arabidopsis thaliana GN=CIPK4 PE=1 SV=1//6.30147e-144
Cm066990	437.3706949	1.04397005	8.7106	1.25E-08	1.14E-06	--	sp|O48780|KCS11_ARATH 3-ketoacyl-CoA synthase 11 OS=Arabidopsis thaliana GN=KCS11 PE=2 SV=1//0
Cm067270	9568.752157	2003.026992	2.2561	5.29E-06	0.00023979	--	sp|P93735|ELIP1_ARATH Early light-induced protein 1, chloroplastic OS=Arabidopsis thaliana GN=ELIP1 PE=1 SV=1//2.59648e-66
Cm068170	49.44345909	0.339802069	7.1849	3.48E-07	2.23E-05	--	sp|P50134|DCOR_DATST Ornithine decarboxylase OS=Datura stramonium PE=2 SV=1//2.68067e-135
Cm068210	222.0322002	5.941901188	5.2237	2.04E-13	4.96E-11	--	sp|P50134|DCOR_DATST Ornithine decarboxylase OS=Datura stramonium PE=2 SV=1//9.04627e-135
Cm068240	513.3043581	33.73660114	3.9274	1.64E-11	2.78E-09	--	sp|P50134|DCOR_DATST Ornithine decarboxylase OS=Datura stramonium PE=2 SV=1//1.50306e-130
Cm069120	2274.933636	188.127273	3.596	2.06E-11	3.43E-09	--	sp|Q9LK64|AB3C_ARATH ABC transporter C family member 3 OS=Arabidopsis thaliana GN=ABCC3 PE=1 SV=1//0
Cm069130	2442.883518	108.7827453	4.4891	2.33E-16	8.46E-14	--	sp|Q9LK64|AB3C_ARATH ABC transporter C family member 3 OS=Arabidopsis thaliana GN=ABCC3 PE=1 SV=1//0
Cm069220	391.4676347	29.32725707	3.7386	1.30E-09	1.47E-07	--	sp|O22307|C71DB_LOTJA Cytochrome P450 71D11 (Fragment) OS=Lotus japonicus GN=CYP71D11 PE=2 SV=1//5.89379e-175
Cm069450	229.4251675	43.48613961	2.3994	4.22E-05	0.0014686	--	-//-
Cm069480	2689.597823	963.5945197	1.4809	0.0018486	0.035333	--	-//-
Cm069490	953.8522993	173.5165159	2.4587	7.39E-07	4.30E-05	--	sp|Q93Z25|PLY22_ARATH Probable pectate lyase 22 OS=Arabidopsis thaliana GN=At5g63180 PE=2 SV=1//2.83164e-173
Cm070440	243.5254182	50.9313988	2.2574	0.00013754	0.0040408	--	sp|Q9BVW5|TIPIN_HUMAN TIMELESS-interacting protein OS=Homo sapiens GN=TIPIN PE=1 SV=2//8.98408e-09
Cm070520	63.8669537	7.474458305	3.095	0.00044345	0.010934	--	sp|Q8L799|MIOX1_ARATH Inositol oxygenase 1 OS=Arabidopsis thaliana GN=MIOX1 PE=2 SV=1//8.90847e-178
Cm070920	1921.715498	619.2363104	1.6338	0.00090662	0.020128	--	sp|Q9ZT91|EFTM_ARATH Elongation factor Tu, mitochondrial OS=Arabidopsis thaliana GN=TUFA PE=1 SV=1//0
Cm071030	226.4586619	0.704167981	8.3291	1.61E-18	9.93E-16	--	-//-
Cm071260	29.76507308	0.364365912	6.3521	0.0021047	0.039378	--	sp|E3SXU4|BHLHW_PEA Basic helix-loop-helix protein A OS=Pisum sativum GN=BHLH PE=3 SV=1//0
Cm071420	239.5487145	67.64709467	1.8242	0.00060416	0.014273	--	sp|B9DHT4|ARIA_ARATH ARM REPEAT PROTEIN INTERACTING WITH ABF2 OS=Arabidopsis thaliana GN=ARIA PE=1 SV=2//0
Cm072460	3736.510001	87.50266892	5.4162	8.47E-14	2.16E-11	--	sp|O81865|P2A01_ARATH Protein PHLOEM PROTEIN 2-LIKE A1 OS=Arabidopsis thaliana GN=PP2A1 PE=2 SV=1//1.79003e-29
Cm072750	136.7824981	26.19534692	2.3845	0.00026448	0.0070946	--	-//-
Cm073600	82.21753873	1.902416701	5.4335	9.23E-09	8.65E-07	--	-//-
Cm074250	50.51046153	7.33256892	2.7842	0.0018466	0.035322	--	sp|Q8VWZ7|C76B6_CATRO Geraniol 8-hydroxylase OS=Catharanthus roseus GN=CYP76B6 PE=1 SV=1//1.64375e-130
Cm074600	214.9632303	2.038812415	6.7202	1.17E-15	3.83E-13	--	-//-
Cm075740	207.967704	19.31969089	3.4282	6.45E-05	0.0021148	--	sp|Q9ZUD9|SRO2_ARATH Probable inactive poly [ADP-ribose] polymerase SRO2 OS=Arabidopsis thaliana GN=SRO2 PE=1 SV=1//3.35507e-68
Cm075750	3640.933374	163.9156618	4.4733	7.26E-17	2.92E-14	--	-//-
Cm075860	432.0491001	99.27249268	2.1217	0.0027126	0.047659	--	-//-
Cm075950	1374.601342	321.5410457	2.0959	0.00012722	0.0038138	--	sp|O80742|PUB19_ARATH U-box domain-containing protein 19 OS=Arabidopsis thaliana GN=PUB19 PE=2 SV=1//0
Cm076370	597.1688096	64.83009393	3.2034	2.92E-09	3.03E-07	--	sp|O48676|U74B1_ARATH UDP-glycosyltransferase 74B1 OS=Arabidopsis thaliana GN=UGT74B1 PE=1 SV=1//1.58452e-164
Cm076460	493.7863155	16.3574673	4.9159	0.0017676	0.034093	--	sp|O04529|2MMP_ARATH Metalloendoproteinase 2-MMP OS=Arabidopsis thaliana GN=2MMP PE=1 SV=1//6.06712e-148
Cm076750	65.19002894	1.068533893	5.9309	1.10E-07	7.99E-06	--	sp|P0C897|Y3264_ARATH Putative UPF0481 protein At3g02645 OS=Arabidopsis thaliana GN=At3g02645 PE=3 SV=1//5.01965e-151
Cm076790	296.9917684	0.679604138	8.7715	2.31E-13	5.52E-11	--	sp|P0C897|Y3264_ARATH Putative UPF0481 protein At3g02645 OS=Arabidopsis thaliana GN=At3g02645 PE=3 SV=1//5.92395e-131
Cm077350	302.2383779	98.83216194	1.6126	0.0015106	0.030077	--	sp|O82132|DRE2A_ARATH Dehydration-responsive element-binding protein 2A OS=Arabidopsis thaliana GN=DREB2A PE=1 SV=1//4.91707e-36
Cm077710	512.2253357	23.29087689	4.4589	8.52E-07	4.88E-05	--	sp|Q8VZR7|PTR30_ARATH Protein NRT1/ PTR FAMILY 5.1 OS=Arabidopsis thaliana GN=NPF5.1 PE=2 SV=2//0
Cm077840	629.9961046	114.0523669	2.4656	0.0021372	0.039817	--	sp|Q501D5|MCMBP_ARATH Mini-chromosome maintenance complex-binding protein OS=Arabidopsis thaliana GN=ETG1 PE=1 SV=1//0
Cm077880	671.8523672	5.034326852	7.0602	2.23E-09	2.36E-07	--	-//-
Cm078110	22.84046099	0.339802069	6.0708	0.00094169	0.020785	--	sp|Q9FLC8|C79A2_ARATH Phenylalanine N-monooxygenase OS=Arabidopsis thaliana GN=CYP79A2 PE=1 SV=1//0
Cm078120	450.8259472	1.359208277	8.3737	2.00E-15	6.40E-13	--	sp|Q9FLC8|C79A2_ARATH Phenylalanine N-monooxygenase OS=Arabidopsis thaliana GN=CYP79A2 PE=1 SV=1//0
Cm078330	394.2349705	73.89981353	2.4154	0.002381	0.043414	--	sp|Q91VC0|DCTP1_RAT dCTP pyrophosphatase 1 OS=Rattus norvegicus GN=Dctpp1 PE=2 SV=1//1.99388e-21
Cm078410	57.997236	11.8415703	2.2921	0.0027956	0.048729	--	sp|Q9SYM5|RHM1_ARATH Trifunctional UDP-glucose 4,6-dehydratase/UDP-4-keto-6-deoxy-D-glucose 3,5-epimerase/UDP-4-keto-L-rhamnose-reductase RHM1 OS=Arabidopsis thaliana GN=RHM1 PE=1 SV=1//0
Cm078440	8005.508861	81.64631846	6.6155	8.69E-08	6.46E-06	--	sp|Q9S728|PDF1_ARATH Protodermal factor 1 OS=Arabidopsis thaliana GN=PDF1 PE=2 SV=1//3.34469e-27
Cm079280	4782.043137	1816.977096	1.3961	0.0025654	0.045809	--	sp|Q00423|HMGYA_SOYBN HMG-Y-related protein A OS=Glycine max PE=2 SV=1//1.03061e-15
Cm079350	4865.337547	1805.531915	1.4301	0.0026072	0.046369	--	sp|Q9CAC1|GUN8_ARATH Endoglucanase 8 OS=Arabidopsis thaliana GN=CEL1 PE=2 SV=1//1.17152e-86
Cm079420	460.9178876	34.82582187	3.7263	3.59E-07	2.29E-05	--	sp|P0CW97|PCR3_ARATH Protein PLANT CADMIUM RESISTANCE 3 OS=Arabidopsis thaliana GN=PCR3 PE=3 SV=1//1.16924e-42
Cm079710	154.5749918	8.327411285	4.2143	0.0001102	0.003384	--	sp|O65782|C83B1_ARATH Cytochrome P450 83B1 OS=Arabidopsis thaliana GN=CYP83B1 PE=1 SV=1//7.41875e-161
Cm080230	768.7358739	178.5809132	2.1059	3.88E-05	0.001366	--	sp|Q40541|NPK1_TOBAC Mitogen-activated protein kinase kinase kinase NPK1 OS=Nicotiana tabacum GN=NPK1 PE=1 SV=1//0
Cm080570	76.20006256	0	Inf	0.0022997	0.042106	--	sp|Q9M8K6|MUTE_ARATH Transcription factor MUTE OS=Arabidopsis thaliana GN=MUTE PE=2 SV=1//6.10584e-76
Cm080660	467.0915835	63.56763845	2.8773	1.17E-07	8.45E-06	--	sp|P13917|7SB1_SOYBN Basic 7S globulin OS=Glycine max GN=BG PE=1 SV=2//2.34275e-81
Cm080770	257.5446529	29.26595483	3.1375	0.00021806	0.0059755	--	sp|Q9ZT66|E134_MAIZE Endo-1,3;1,4-beta-D-glucanase OS=Zea mays PE=1 SV=1//1.92856e-30
Cm080780	98.04532231	0	Inf	8.62E-13	1.82E-10	--	-//-
Cm081190	2291.563636	782.2272596	1.5507	0.0014017	0.028452	--	-//-
Cm081680	37.85307891	3.403514363	3.4753	0.001268	0.026219	--	sp|F4JN35|NTL9_ARATH Protein NTM1-like 9 OS=Arabidopsis thaliana GN=NTL9 PE=1 SV=1//4.03185e-14
Cm081700	37.87987484	3.792444118	3.3202	0.0026003	0.046362	--	-//-
Cm081770	507.6382614	47.67581104	3.4125	3.08E-05	0.0011129	--	sp|F4JN35|NTL9_ARATH Protein NTM1-like 9 OS=Arabidopsis thaliana GN=NTL9 PE=1 SV=1//2.07535e-14
Cm082420	589.768645	133.2329723	2.1462	8.59E-05	0.0027094	--	sp|P45730|PALY_POPTR Phenylalanine ammonia-lyase OS=Populus trichocarpa GN=PAL PE=2 SV=1//0
Cm082520	22.63842136	0.339802069	6.0579	0.00079262	0.017912	--	sp|Q9LYW0|Y5325_ARATH BTB/POZ domain-containing protein At5g03250 OS=Arabidopsis thaliana GN=At5g03250 PE=2 SV=1//3.55676e-43
Cm082770	1237.625941	83.20418423	3.8948	4.25E-09	4.25E-07	--	-//-
Cm082940	463.2822937	110.5815136	2.0668	7.13E-05	0.0023121	--	sp|P50165|TRNH_DATST Tropinone reductase homolog OS=Datura stramonium PE=2 SV=1//1.79972e-119
Cm083190	202.8745853	5.398692764	5.2318	1.44E-08	1.28E-06	--	sp|Q9M210|ERF35_ARATH Ethylene-responsive transcription factor ERF035 OS=Arabidopsis thaliana GN=ERF035 PE=2 SV=1//1.13851e-24
Cm084040	742.514905	202.4325397	1.875	0.00028729	0.0076095	--	sp|Q94G86|ALL9_OLEEU Glucan endo-1,3-beta-D-glucosidase OS=Olea europaea GN=OLE9 PE=1 SV=1//7.93794e-22
Cm084130	361.554822	90.99960212	1.9903	0.00076201	0.017398	--	sp|Q39224|SRG1_ARATH Protein SRG1 OS=Arabidopsis thaliana GN=SRG1 PE=2 SV=1//2.56476e-18
Cm084730	238.1393762	23.27471123	3.355	1.52E-07	1.06E-05	--	sp|Q4PIP8|PNS1_USTMA Protein PNS1 OS=Ustilago maydis (strain 521 / FGSC 9021) GN=PNS1 PE=3 SV=1//1.65025e-08
Cm084770	398.9523651	46.48262654	3.1015	5.92E-08	4.62E-06	--	sp|B8XCH5|QKY_ARATH Protein QUIRKY OS=Arabidopsis thaliana GN=QKY PE=2 SV=1//3.14245e-41
Cm084960	660.9195234	62.07678332	3.4123	2.01E-09	2.14E-07	--	sp|Q9SDN0|DNJ20_ARATH Chaperone protein dnaJ 20, chloroplastic OS=Arabidopsis thaliana GN=ATJ20 PE=1 SV=2//1.41232e-41
Cm084970	3061.153799	139.5952497	4.4548	1.19E-06	6.43E-05	--	sp|Q9LSF8|C82G1_ARATH Cytochrome P450 82G1 OS=Arabidopsis thaliana GN=CYP82G1 PE=1 SV=1//1.73938e-176
Cm085100	262.421542	43.55961642	2.5908	7.15E-06	0.00031427	--	sp|O74113|CDC45_SCHPO Cell division control protein 45 homolog OS=Schizosaccharomyces pombe (strain 972 / ATCC 24843) GN=sna41 PE=1 SV=1//1.46177e-64
Cm085500	2507.931587	274.7662034	3.1902	3.56E-10	4.59E-08	--	sp|Q9SGP2|HSL1_ARATH Receptor-like protein kinase HSL1 OS=Arabidopsis thaliana GN=HSL1 PE=2 SV=1//2.34035e-177
Cm086240	4343.886412	1453.851079	1.5791	0.0010117	0.021983	--	sp|Q9M6E8|NCED1_PHAVU 9-cis-epoxycarotenoid dioxygenase NCED1, chloroplastic OS=Phaseolus vulgaris GN=NCED1 PE=2 SV=1//0
Cm086830	111.1313743	16.84971664	2.7215	0.00016364	0.0046883	--	sp|Q9ZU96|Y2168_ARATH Ankyrin repeat-containing protein At2g01680 OS=Arabidopsis thaliana GN=At2g01680 PE=2 SV=1//9.0587e-07
Cm086930	729.6801844	100.3805559	2.8618	6.15E-08	4.75E-06	--	sp|Q8VWQ5|WRK50_ARATH Probable WRKY transcription factor 50 OS=Arabidopsis thaliana GN=WRKY50 PE=2 SV=1//2.14533e-15
Cm087030	961.6734474	196.1131385	2.2939	1.05E-05	0.00043759	--	sp|Q17QR8|HARB1_BOVIN Putative nuclease HARBI1 OS=Bos taurus GN=HARBI1 PE=2 SV=1//9.55611e-20
Cm087800	337.1404305	54.59488636	2.6265	1.91E-06	9.83E-05	--	sp|Q9ZVJ3|MA655_ARATH 65-kDa microtubule-associated protein 5 OS=Arabidopsis thaliana GN=MAP65-5 PE=1 SV=2//0
Cm088220	113.5697591	8.64124757	3.7162	0.0012818	0.026423	--	-//-
Cm088440	109.9183263	5.683873476	4.2734	1.38E-07	9.68E-06	--	sp|P0C897|Y3264_ARATH Putative UPF0481 protein At3g02645 OS=Arabidopsis thaliana GN=At3g02645 PE=3 SV=1//2.54528e-15
Cm088700	57.46530479	2.42774217	4.565	1.29E-05	0.00052432	--	sp|Q28CR0|GLOD5_XENTR Glyoxalase domain-containing protein 5 OS=Xenopus tropicalis GN=glod5 PE=2 SV=1//1.09784e-06
Cm089020	28.88424964	0	Inf	2.89E-05	0.0010496	--	sp|Q9C788|C70B1_ARATH Cytochrome P450 704B1 OS=Arabidopsis thaliana GN=CYP704B1 PE=2 SV=1//0
Cm089660	192.3096281	39.79582787	2.2727	0.00017702	0.0050174	--	sp|Q38895|SUP_ARATH Transcriptional regulator SUPERMAN OS=Arabidopsis thaliana GN=SUP PE=1 SV=1//3.47033e-19
Cm090060	1097.036442	58.40285196	4.2314	1.26E-11	2.21E-09	--	sp|Q949P1|ABAH1_ARATH Abscisic acid 8&apos;-hydroxylase 1 OS=Arabidopsis thaliana GN=CYP707A1 PE=2 SV=1//0
Cm090100	285.8720406	89.13412558	1.6813	0.0021099	0.039423	--	-//-
Cm090330	119.5648466	16.54805492	2.8531	7.76E-05	0.0024898	--	sp|O04251|Y4211_ARATH BRCT domain-containing protein At4g02110 OS=Arabidopsis thaliana GN=At4g02110 PE=3 SV=3//4.93739e-15
Cm090960	101.6011991	8.863724096	3.5189	2.34E-06	0.0001174	--	sp|Q9FNE9|ATXR6_ARATH Histone-lysine N-methyltransferase ATXR6 OS=Arabidopsis thaliana GN=ATXR6 PE=1 SV=1//4.28608e-174
Cm091130	1880.109112	602.5343663	1.6417	0.00076538	0.017415	--	-//-
Cm091350	2803.45335	459.8568906	2.6079	1.96E-07	1.35E-05	--	sp|Q3E6S8|DGP14_ARATH Putative protease Do-like 14 OS=Arabidopsis thaliana GN=DEGP14 PE=3 SV=2//0
Cm091660	1305.051427	348.4015096	1.9053	0.0001086	0.0033423	--	sp|Q84M91|TANB_ARATH Probable microtubule-binding protein TANGLED OS=Arabidopsis thaliana GN=TAN PE=2 SV=1//1.07079e-06
Cm092150	11217.88166	2651.608048	2.0809	2.01E-05	0.0007615	--	sp|Q6GLM5|DESI1_XENLA Desumoylating isopeptidase 1 OS=Xenopus laevis GN=desi1 PE=2 SV=1//5.17927e-41
Cm092830	19.28354486	0.339802069	5.8265	0.0028451	0.04943	--	-//-
Cm093220	12544.9922	595.1290435	4.3978	4.08E-16	1.41E-13	--	sp|Q96289|ZAT10_ARATH Zinc finger protein ZAT10 OS=Arabidopsis thaliana GN=ZAT10 PE=2 SV=1//1.20397e-43
Cm093380	499.5009387	144.0789425	1.7936	0.0004794	0.011647	--	-//-
Cm093530	524.5368327	51.69051696	3.3431	1.93E-09	2.06E-07	--	sp|O82333|GH31_ARATH Probable indole-3-acetic acid-amido synthetase GH3.1 OS=Arabidopsis thaliana GN=GH3.1 PE=2 SV=1//0
Cm093710	343.8518303	42.9179379	3.0021	5.87E-07	3.49E-05	--	sp|C0LGJ1|Y1743_ARATH Probable LRR receptor-like serine/threonine-protein kinase At1g74360 OS=Arabidopsis thaliana GN=At1g74360 PE=2 SV=1//0
Cm094040	481.624661	80.53220557	2.5803	1.72E-06	8.96E-05	--	sp|Q9SGA8|U83A1_ARATH UDP-glycosyltransferase 83A1 OS=Arabidopsis thaliana GN=UGT83A1 PE=2 SV=1//8.28557e-07
Cm094050	94.71368874	0.364365912	8.022	1.77E-11	2.98E-09	--	sp|Q9SGA8|U83A1_ARATH UDP-glycosyltransferase 83A1 OS=Arabidopsis thaliana GN=UGT83A1 PE=2 SV=1//3.94466e-43
Cm094170	230.0436192	38.71749385	2.5708	1.98E-05	0.00075218	--	sp|Q9SBQ9|F3PH_PETHY Flavonoid 3&apos;-monooxygenase OS=Petunia hybrida GN=CYP75B2 PE=2 SV=1//0
Cm094790	192.4944977	55.24572083	1.8009	0.0021512	0.039994	--	sp|Q9P6Q3|BCS1_SCHPO Probable mitochondrial chaperone bcs1 OS=Schizosaccharomyces pombe (strain 972 / ATCC 24843) GN=SPAC644.07 PE=2 SV=1//1.16151e-29
Cm094900	446.556771	148.7205766	1.5862	0.0024646	0.04448	--	sp|Q9P6Q3|BCS1_SCHPO Probable mitochondrial chaperone bcs1 OS=Schizosaccharomyces pombe (strain 972 / ATCC 24843) GN=SPAC644.07 PE=2 SV=1//7.86993e-32
Cm095230	155.6401636	1.04397005	7.22	3.13E-14	8.64E-12	--	sp|Q9C9H7|RLP12_ARATH Receptor-like protein 12 OS=Arabidopsis thaliana GN=RLP12 PE=2 SV=2//7.20178e-12
Cm095660	667.5744444	223.6542313	1.5777	0.0014867	0.029723	--	sp|O14638|ENPP3_HUMAN Ectonucleotide pyrophosphatase/phosphodiesterase family member 3 OS=Homo sapiens GN=ENPP3 PE=1 SV=2//9.21939e-82
Cm096090	6138.675421	8.506039072	9.4952	1.74E-42	4.62E-38	--	sp|Q9SVC6|PUB22_ARATH E3 ubiquitin-protein ligase PUB22 OS=Arabidopsis thaliana GN=PUB22 PE=1 SV=1//0
Cm096150	2434.099646	650.0377138	1.9048	9.64E-05	0.0030049	--	sp|Q9ZSD4|SY121_ARATH Syntaxin-121 OS=Arabidopsis thaliana GN=SYP121 PE=1 SV=1//5.28554e-147
Cm096770	56.06630062	0	Inf	1.28E-08	1.15E-06	--	-//-
Cm096800	220.6960165	0	Inf	3.01E-20	2.16E-17	--	sp|Q9FIX5|BH092_ARATH Transcription factor bHLH92 OS=Arabidopsis thaliana GN=BHLH92 PE=2 SV=1//3.42527e-35
Cm096820	429.2683776	53.47420618	3.005	0.0011608	0.024421	--	sp|P23444|H1_MAIZE Histone H1 OS=Zea mays PE=2 SV=2//9.69731e-18
Cm097390	3544.214703	480.9797444	2.8814	1.54E-05	0.00060674	--	sp|O80337|EF100_ARATH Ethylene-responsive transcription factor 1A OS=Arabidopsis thaliana GN=ERF1A PE=1 SV=2//9.16153e-61
Cm097410	22392.35535	962.720564	4.5397	2.57E-07	1.71E-05	--	sp|Q8VZ91|EF103_ARATH Ethylene-responsive transcription factor 6 OS=Arabidopsis thaliana GN=ERF6 PE=2 SV=2//2.0339e-29
Cm097690	194.6361928	50.93840851	1.934	0.0014625	0.029419	--	sp|F4I171|MD15A_ARATH Mediator of RNA polymerase II transcription subunit 15a OS=Arabidopsis thaliana GN=MED15A PE=1 SV=1//2.1123e-10
Cm097830	10269.18358	34.02437101	8.2375	2.63E-22	2.79E-19	--	sp|Q9ZU96|Y2168_ARATH Ankyrin repeat-containing protein At2g01680 OS=Arabidopsis thaliana GN=At2g01680 PE=2 SV=1//1.34645e-21
Cm097840	316.7565447	91.93765046	1.7846	0.00062374	0.01467	--	-//-
Cm097890	41.91786683	0	Inf	6.56E-06	0.00029007	--	-//-
Cm098200	38.45393191	0	Inf	0.00021825	0.0059755	--	sp|A6P6W1|CASL2_CANSA Cannabidiolic acid synthase-like 2 OS=Cannabis sativa GN=CBDAS3 PE=2 SV=1//1.88566e-159
Cm098210	128.4624726	30.79301827	2.0607	0.0015371	0.030478	--	sp|O65781|GALE2_CYATE UDP-glucose 4-epimerase GEPI48 OS=Cyamopsis tetragonoloba PE=2 SV=1//0
Cm098260	307.8530326	18.28401839	4.0736	9.45E-10	1.10E-07	--	sp|Q700D9|MYBF_ARATH Putative Myb family transcription factor At1g14600 OS=Arabidopsis thaliana GN=At1g14600 PE=2 SV=2//4.11718e-32
Cm098390	299.1865152	3.205601679	6.5443	1.04E-06	5.75E-05	--	-//-
Cm098510	94.81920362	18.07942482	2.3908	0.00098246	0.02147	--	sp|Q9SR36|GSTU8_ARATH Glutathione S-transferase U8 OS=Arabidopsis thaliana GN=GSTU8 PE=2 SV=1//2.22825e-76
Cm098560	659.6956811	39.23538067	4.0716	0.00020057	0.0055472	--	-//-
Cm098710	5058.781123	189.0100428	4.7423	1.68E-18	1.01E-15	--	sp|Q9SJY5|PUMP5_ARATH Mitochondrial uncoupling protein 5 OS=Arabidopsis thaliana GN=PUMP5 PE=2 SV=1//1.19424e-142
Cm098890	1926.448446	376.4873263	2.3553	0.00093273	0.020656	--	sp|P36591|DYR_SCHPO Dihydrofolate reductase OS=Schizosaccharomyces pombe (strain 972 / ATCC 24843) GN=dfr1 PE=2 SV=2//9.90836e-20
Cm099040	259.3522519	73.08640284	1.8272	0.0012067	0.025189	--	sp|Q8L936|CAP16_ARATH Putative clathrin assembly protein At4g40080 OS=Arabidopsis thaliana GN=At4g40080 PE=2 SV=2//7.30248e-70
Cm099090	390.5053873	127.8369698	1.611	0.0017921	0.034502	--	-//-
Cm099270	703.8807619	219.0148579	1.6843	0.000902	0.020042	--	sp|Q9FE06|EXOL2_ARATH Protein EXORDIUM-like 2 OS=Arabidopsis thaliana GN=EXL2 PE=2 SV=1//3.80452e-132
Cm099280	2609.719148	289.9636629	3.17	8.57E-10	1.01E-07	--	sp|Q9FE06|EXOL2_ARATH Protein EXORDIUM-like 2 OS=Arabidopsis thaliana GN=EXL2 PE=2 SV=1//2.50718e-128
Cm099290	3204.899171	942.4347879	1.7658	0.00019537	0.0054501	--	sp|Q9ZPE7|EXO_ARATH Protein EXORDIUM OS=Arabidopsis thaliana GN=EXO PE=2 SV=1//1.56346e-145
Cm099360	205.3260596	3.496276063	5.876	2.13E-06	0.00010837	--	-//-
Cm099990	1364.980844	463.8123399	1.5573	0.0015087	0.030071	--	sp|O82797|PCNA_TOBAC Proliferating cell nuclear antigen OS=Nicotiana tabacum GN=PCNA PE=2 SV=1//0
Cm100250	950.7456668	157.1925671	2.5965	5.29E-06	0.00023979	--	sp|Q9ZW24|GSTU7_ARATH Glutathione S-transferase U7 OS=Arabidopsis thaliana GN=GSTU7 PE=2 SV=1//1.37517e-89
Cm100270	430.3884885	2.137067786	7.6539	5.88E-12	1.10E-09	--	sp|Q9ZW24|GSTU7_ARATH Glutathione S-transferase U7 OS=Arabidopsis thaliana GN=GSTU7 PE=2 SV=1//1.43453e-88
Cm100550	127.1280775	25.43655758	2.3213	0.00028766	0.0076095	--	sp|Q9ZW04|TRNH4_ARATH Tropinone reductase homolog At2g29170 OS=Arabidopsis thaliana GN=At2g29170 PE=3 SV=1//3.02313e-113
Cm100990	30.81477206	0.679604138	5.5028	0.00020465	0.0056437	--	sp|Q9SZ46|C82C4_ARATH Cytochrome P450 82C4 OS=Arabidopsis thaliana GN=CYP82C4 PE=2 SV=1//5.42383e-179
Cm101440	25.31624586	1.019406208	4.6343	0.0017503	0.03382	--	sp|Q8VWJ2|WRK28_ARATH Probable WRKY transcription factor 28 OS=Arabidopsis thaliana GN=WRKY28 PE=2 SV=1//2.26713e-49
Cm101750	975.7847236	204.7344575	2.2528	1.85E-05	0.00071331	--	sp|Q9FL33|MCM3_ARATH DNA replication licensing factor MCM3 OS=Arabidopsis thaliana GN=MCM3 PE=1 SV=1//0
Cm101780	45.21399386	3.058218623	3.886	0.0020504	0.038524	--	sp|Q8L5K4|GTPS_CITLI Gamma-terpinene synthase, chloroplastic OS=Citrus limon PE=1 SV=1//1.32019e-53
Cm101970	378.7008984	100.7779979	1.9099	0.00029276	0.007736	--	sp|Q9XG83|G2OX_PHACN Gibberellin 2-beta-dioxygenase OS=Phaseolus coccineus GN=GA2OX1 PE=2 SV=1//4.26591e-159
Cm102150	84.06274803	15.25725922	2.462	0.0011273	0.023925	--	-//-
Cm102270	931.61138	322.7765241	1.5292	0.0024329	0.044148	--	sp|Q99JB2|STML2_MOUSE Stomatin-like protein 2, mitochondrial OS=Mus musculus GN=Stoml2 PE=1 SV=1//1.36117e-85
Cm102350	4439.644273	768.980928	2.5294	3.15E-07	2.04E-05	--	sp|Q9SCK6|NAC62_ARATH NAC domain-containing protein 62 OS=Arabidopsis thaliana GN=NAC062 PE=1 SV=1//2.43308e-83
Cm102830	32.38675743	1.772701874	4.1914	0.0012516	0.025962	--	sp|Q9C8E7|GLR33_ARATH Glutamate receptor 3.3 OS=Arabidopsis thaliana GN=GLR3.3 PE=2 SV=1//3.48807e-62
Cm103330	21.03157471	0.364365912	5.851	0.0027627	0.048364	--	-//-
Cm103340	57.66497683	0.339802069	7.4069	4.17E-08	3.40E-06	--	-//-
Cm103530	29.63392877	1.068533893	4.7935	0.00069667	0.01617	--	sp|Q86A88|DYL_DICDI Dynein light chain, cytoplasmic OS=Dictyostelium discoideum GN=dlcB PE=3 SV=1//1.88348e-18
Cm103840	218.2813865	7.598679461	4.8443	4.99E-12	9.67E-10	--	sp|O65782|C83B1_ARATH Cytochrome P450 83B1 OS=Arabidopsis thaliana GN=CYP83B1 PE=1 SV=1//2.29801e-141
Cm104420	215.9141577	59.11875209	1.8688	0.0011927	0.024955	--	sp|Q9FFW5|PERK8_ARATH Proline-rich receptor-like protein kinase PERK8 OS=Arabidopsis thaliana GN=PERK8 PE=1 SV=1//2.47543e-33
Cm104470	393.1807486	124.9011405	1.6544	0.0024427	0.044266	--	sp|Q94CH6|EXL3_ARATH GDSL esterase/lipase EXL3 OS=Arabidopsis thaliana GN=EXL3 PE=2 SV=1//8.36091e-141
Cm104520	108.3400074	14.70855713	2.8808	0.0015024	0.029991	--	-//-
Cm104530	205.3865755	55.35916937	1.8914	0.00077428	0.017542	--	sp|Q9LSL1|BH093_ARATH Transcription factor bHLH93 OS=Arabidopsis thaliana GN=BHLH93 PE=1 SV=1//1.44113e-85
Cm104780	16385.1397	887.3986019	4.2067	2.37E-15	7.39E-13	--	sp|Q9ZRF1|MTDH_FRAAN Probable mannitol dehydrogenase OS=Fragaria ananassa GN=CAD PE=2 SV=1//0
Cm104830	5700.250864	1101.986325	2.3709	3.47E-06	0.00016737	--	sp|Q6YU51|DXS2_ORYSJ Probable 1-deoxy-D-xylulose-5-phosphate synthase 2, chloroplastic OS=Oryza sativa subsp. japonica GN=Os07g0190000 PE=2 SV=1//0
Cm104840	228.1482187	65.92406352	1.7911	0.0019562	0.037051	--	sp|Q9SR13|FLK_ARATH Flowering locus K homology domain OS=Arabidopsis thaliana GN=FLK PE=1 SV=1//1.28044e-08
Cm105240	248.4566779	37.62482557	2.7232	5.13E-05	0.0017349	--	sp|Q6YXH5|ZHD1_ORYSJ Zinc-finger homeodomain protein 1 OS=Oryza sativa subsp. japonica GN=ZHD1 PE=2 SV=1//7.1722e-74
Cm105600	96.67380655	14.60889982	2.7263	0.00026217	0.0070399	--	sp|O82794|AGL24_ARATH MADS-box protein AGL24 OS=Arabidopsis thaliana GN=AGL24 PE=1 SV=1//2.17285e-16
Cm105720	231.1578642	54.1566142	2.0937	0.00036456	0.0092415	--	sp|Q8GYB8|OPR2_ARATH 12-oxophytodienoate reductase 2 OS=Arabidopsis thaliana GN=OPR2 PE=1 SV=2//4.25176e-157
Cm105970	987.2856314	36.52601944	4.7565	1.36E-16	5.07E-14	--	sp|Q39219|AOX1A_ARATH Ubiquinol oxidase 1a, mitochondrial OS=Arabidopsis thaliana GN=AOX1A PE=1 SV=2//1.58758e-168
Cm105980	546.332931	12.42819802	5.4581	1.70E-17	8.05E-15	--	sp|Q8LEE7|AOX3_ARATH Ubiquinol oxidase 3, mitochondrial OS=Arabidopsis thaliana GN=AOX3 PE=2 SV=2//1.4685e-158
Cm105990	625.7432044	188.9307565	1.7277	0.0011181	0.023769	--	sp|F4KD71|DUR3_ARATH Urea-proton symporter DUR3 OS=Arabidopsis thaliana GN=DUR3 PE=1 SV=1//7.53831e-16
Cm106050	15.44693781	0	Inf	0.0026908	0.04737	--	sp|C0LGQ5|GSO1_ARATH LRR receptor-like serine/threonine-protein kinase GSO1 OS=Arabidopsis thaliana GN=GSO1 PE=2 SV=1//2.85939e-07
Cm106240	744.1954169	1.359208277	9.0968	1.19E-29	3.50E-26	--	sp|Q9FIZ3|GSO2_ARATH LRR receptor-like serine/threonine-protein kinase GSO2 OS=Arabidopsis thaliana GN=GSO2 PE=2 SV=2//1.98957e-27
Cm106270	502.1542656	4.51568227	6.797	3.40E-21	2.82E-18	--	sp|C0LGS2|Y4361_ARATH Probable LRR receptor-like serine/threonine-protein kinase At4g36180 OS=Arabidopsis thaliana GN=At4g36180 PE=2 SV=1//2.5461e-10
Cm106290	52.22059836	0.679604138	6.2638	1.09E-06	5.98E-05	--	sp|Q9FIZ3|GSO2_ARATH LRR receptor-like serine/threonine-protein kinase GSO2 OS=Arabidopsis thaliana GN=GSO2 PE=2 SV=2//1.75925e-44
Cm106450	4698.900215	369.4153748	3.669	1.01E-12	2.09E-10	--	sp|Q9FL62|WRK30_ARATH Probable WRKY transcription factor 30 OS=Arabidopsis thaliana GN=WRKY30 PE=2 SV=1//4.69543e-44
Cm106470	430.3920761	133.8660249	1.6849	0.00139	0.028301	--	sp|Q8RVQ9|HTR12_ARATH Histone H3-like centromeric protein HTR12 OS=Arabidopsis thaliana GN=HTR12 PE=1 SV=3//1.28613e-18
Cm106570	408.9622187	18.39444832	4.4746	3.12E-08	2.62E-06	--	sp|Q9LD40|CNG13_ARATH Putative cyclic nucleotide-gated ion channel 13 OS=Arabidopsis thaliana GN=CNGC13 PE=3 SV=2//9.14524e-58
Cm106780	5248.630223	1793.500056	1.5492	0.0012902	0.026555	--	sp|Q9LNJ5|BH013_ARATH Transcription factor bHLH13 OS=Arabidopsis thaliana GN=BHLH13 PE=2 SV=1//0
Cm106810	2672.114587	807.7971803	1.7259	0.00035254	0.0090019	--	sp|Q9XED8|ARFI_ARATH Auxin response factor 9 OS=Arabidopsis thaliana GN=ARF9 PE=1 SV=1//0
Cm107080	2290.720655	304.0443457	2.9134	1.46E-08	1.29E-06	--	sp|Q9P6Q3|BCS1_SCHPO Probable mitochondrial chaperone bcs1 OS=Schizosaccharomyces pombe (strain 972 / ATCC 24843) GN=SPAC644.07 PE=2 SV=1//1.81369e-21
Cm107180	572.1544048	197.6916911	1.5332	0.0024561	0.044357	--	sp|O81905|SD18_ARATH Receptor-like serine/threonine-protein kinase SD1-8 OS=Arabidopsis thaliana GN=SD18 PE=1 SV=1//0
Cm107390	790.2542423	74.72087761	3.4027	6.05E-10	7.43E-08	--	sp|B9RXW0|TPS7_RICCO Alpha-farnesene synthase OS=Ricinus communis GN=TPS7 PE=1 SV=2//3.85754e-87
Cm107570	2586.71425	774.2738251	1.7402	0.00062433	0.014671	--	sp|Q9LRJ9|CRR38_ARATH Cysteine-rich repeat secretory protein 38 OS=Arabidopsis thaliana GN=CRRSP38 PE=2 SV=1//2.54618e-54
Cm107610	76.391498	0	Inf	1.84E-07	1.27E-05	--	sp|Q9LRJ9|CRR38_ARATH Cysteine-rich repeat secretory protein 38 OS=Arabidopsis thaliana GN=CRRSP38 PE=2 SV=1//9.8018e-35
Cm108090	779.2468546	150.6514342	2.3709	3.67E-06	0.00017488	--	sp|O81635|ATK4_ARATH Kinesin-4 OS=Arabidopsis thaliana GN=ATK4 PE=1 SV=2//3.62358e-102
Cm108110	778.9064218	193.3058507	2.0106	8.02E-05	0.0025571	--	sp|Q2QAV0|TIO_ARATH Serine/threonine-protein kinase TIO OS=Arabidopsis thaliana GN=TIO PE=1 SV=1//0
Cm108350	30.01847041	0	Inf	0.00061148	0.014407	--	sp|Q9FGF0|PGML1_ARATH Phosphoglycerate mutase-like protein 1 OS=Arabidopsis thaliana GN=At5g64460 PE=2 SV=1//8.51341e-100
Cm108530	3810.983756	1394.976676	1.4499	0.0027351	0.048023	--	sp|Q9LJM4|IKU2_ARATH Receptor-like protein kinase HAIKU2 OS=Arabidopsis thaliana GN=IKU2 PE=1 SV=1//0
Cm109340	112.8140322	14.68829974	2.9412	1.90E-05	0.0007261	--	-//-
Cm109380	404.3915136	77.98906988	2.3744	4.59E-05	0.0015746	--	sp|Q9ZVQ6|P2B10_ARATH F-box protein PP2-B10 OS=Arabidopsis thaliana GN=PP2B10 PE=1 SV=1//6.46537e-61
Cm109450	241.3484489	12.33403437	4.2904	2.48E-10	3.38E-08	--	sp|Q9ZVQ6|P2B10_ARATH F-box protein PP2-B10 OS=Arabidopsis thaliana GN=PP2B10 PE=1 SV=1//7.33318e-57
Cm109880	840.5686931	80.66159158	3.3814	2.36E-08	2.04E-06	--	-//-
Cm109980	576.7152201	74.00022861	2.9623	1.02E-07	7.47E-06	--	sp|Q9LY50|ACCR3_ARATH Putative serine/threonine-protein kinase-like protein CCR3 OS=Arabidopsis thaliana GN=CCR3 PE=2 SV=1//0
Cm110030	37412.04464	1655.341974	4.4983	2.90E-17	1.28E-14	--	sp|Q9XEE6|C3H29_ARATH Zinc finger CCCH domain-containing protein 29 OS=Arabidopsis thaliana GN=At2g40140 PE=2 SV=1//0
Cm110130	1067.010405	323.9278048	1.7198	0.00041064	0.010201	--	sp|P49730|RIR2_TOBAC Ribonucleoside-diphosphate reductase small chain OS=Nicotiana tabacum PE=2 SV=1//0
Cm110160	1057.271346	343.1914988	1.6233	0.0017266	0.033459	--	sp|Q8RX37|P2C02_ARATH Probable protein phosphatase 2C 2 OS=Arabidopsis thaliana GN=At1g07160 PE=2 SV=1//1.4439e-125
Cm110350	82.47306194	0.339802069	7.9231	2.01E-10	2.80E-08	--	sp|Q9XI23|BOR4_ARATH Boron transporter 4 OS=Arabidopsis thaliana GN=BOR4 PE=2 SV=1//0
Cm110380	158.4579859	21.56212438	2.8775	9.48E-06	0.00040246	--	-//-
Cm110430	561.0112174	72.98750329	2.9423	1.13E-07	8.20E-06	--	sp|Q9LUI3|TSO1_ARATH CRC domain-containing protein TSO1 OS=Arabidopsis thaliana GN=TSO1 PE=1 SV=1//2.02663e-69
Cm111110	1101.940919	353.9626779	1.6384	0.00068111	0.015837	--	sp|Q147G5|CCA22_ARATH Cyclin-A2-2 OS=Arabidopsis thaliana GN=CYCA2-2 PE=2 SV=1//1.41868e-150
Cm111580	23.8667993	0.339802069	6.1342	0.00061352	0.014443	--	-//-
Cm111720	141.4201704	36.84394745	1.9405	0.0020707	0.038824	--	sp|Q29Q28|UTR2_ARATH UDP-galactose/UDP-glucose transporter 2 OS=Arabidopsis thaliana GN=UTR2 PE=2 SV=1//0
Cm112000	87.19775074	2.525997541	5.1094	4.95E-08	3.93E-06	--	sp|Q50EK3|C04C1_PINTA Cytochrome P450 704C1 OS=Pinus taeda GN=CYP704C1 PE=2 SV=1//3.53774e-178
Cm112030	281.1129445	95.12634167	1.5632	0.0028625	0.049668	--	sp|O64629|AUR3_ARATH Serine/threonine-protein kinase Aurora-3 OS=Arabidopsis thaliana GN=AUR3 PE=2 SV=1//4.47024e-19
Cm112200	1664.397356	278.3736407	2.5799	3.56E-07	2.27E-05	--	-//-
Cm112470	136.3241818	0	Inf	1.33E-06	7.12E-05	--	sp|O04887|PME2_CITSI Pectinesterase 2 OS=Citrus sinensis GN=PECS-2.1 PE=2 SV=1//0
Cm112540	139.3623707	34.60356007	2.0098	0.00051176	0.012354	--	-//-
Cm112570	161.6098823	28.375834	2.5098	0.00012944	0.0038714	--	sp|Q9LZZ7|SKA1_ARATH Spindle and kinetochore-associated protein 1 homolog OS=Arabidopsis thaliana GN=At3g60660 PE=2 SV=1//1.40414e-133
Cm112650	335.6072943	89.86049593	1.901	0.0015707	0.030958	--	sp|O81635|ATK4_ARATH Kinesin-4 OS=Arabidopsis thaliana GN=ATK4 PE=1 SV=2//0
Cm112660	1435.797381	217.1691087	2.725	1.78E-06	9.22E-05	--	-//-
Cm113060	24009.90186	3674.684823	2.7079	5.20E-08	4.10E-06	--	sp|Q9LE22|CML27_ARATH Probable calcium-binding protein CML27 OS=Arabidopsis thaliana GN=CML27 PE=1 SV=1//3.19315e-59
Cm113080	5175.277408	1568.446815	1.7223	0.00033496	0.0086868	--	sp|P50699|TLPH_ARATH Thaumatin-like protein OS=Arabidopsis thaliana GN=At1g18250 PE=2 SV=2//1.05383e-124
Cm113120	49.83552594	4.664467269	3.4174	0.00076991	0.017488	--	sp|Q9STL2|C71AL_ARATH Cytochrome P450 71A21 OS=Arabidopsis thaliana GN=CYP71A21 PE=2 SV=1//4.13357e-48
Cm113250	129.7872513	1.970614558	6.0414	1.19E-11	2.10E-09	--	sp|Q84WU2|UBP13_ARATH Ubiquitin carboxyl-terminal hydrolase 13 OS=Arabidopsis thaliana GN=UBP13 PE=1 SV=1//7.26782e-10
Cm113640	325.6098958	27.68158024	3.5561	7.06E-08	5.38E-06	--	sp|Q9FKL6|CB60B_ARATH Calmodulin-binding protein 60 B OS=Arabidopsis thaliana GN=CBP60B PE=2 SV=1//4.39839e-88
Cm114080	33.55955427	0	Inf	4.59E-06	0.00021212	--	sp|Q9FNL7|PTR3_ARATH Protein NRT1/ PTR FAMILY 5.2 OS=Arabidopsis thaliana GN=NPF5.2 PE=2 SV=1//0
Cm114110	437.945846	126.0504767	1.7968	0.00045841	0.011219	--	-//-
Cm114310	723.5131021	113.6398458	2.6706	2.13E-05	0.00079833	--	sp|Q9SXY0|FAS1_ARATH Chromatin assembly factor 1 subunit FAS1 OS=Arabidopsis thaliana GN=FAS1 PE=1 SV=1//0
Cm114530	92.43981951	0	Inf	3.24E-12	6.42E-10	--	sp|Q94ID7|GGPPS_HEVBR Geranylgeranyl pyrophosphate synthase, chloroplastic OS=Hevea brasiliensis GN=GGPS PE=1 SV=1//3.5495e-89
Cm114540	50.0065368	1.408335962	5.1501	1.01E-05	0.00042283	--	sp|Q94ID7|GGPPS_HEVBR Geranylgeranyl pyrophosphate synthase, chloroplastic OS=Hevea brasiliensis GN=GGPS PE=1 SV=1//3.87668e-84
Cm114890	569.7685662	6.72665631	6.4043	8.45E-22	7.73E-19	--	-//-
Cm115060	911.9054571	73.96586464	3.624	7.99E-11	1.21E-08	--	-//-
Cm115220	45127.02803	2277.73166	4.3083	2.71E-07	1.80E-05	--	sp|Q96289|ZAT10_ARATH Zinc finger protein ZAT10 OS=Arabidopsis thaliana GN=ZAT10 PE=2 SV=1//3.83379e-50
Cm115250	1043.91655	123.5127336	3.0793	1.27E-08	1.15E-06	--	-//-
Cm116330	19.51807818	0	Inf	0.0011829	0.024807	--	sp|Q9FRS6|PXL1_ARATH Leucine-rich repeat receptor-like protein kinase PXL1 OS=Arabidopsis thaliana GN=PXL1 PE=2 SV=1//9.83419e-19
Cm116590	485.5438962	160.9631372	1.5929	0.0027376	0.048035	--	sp|Q9T048|DRL27_ARATH Disease resistance protein At4g27190 OS=Arabidopsis thaliana GN=At4g27190 PE=2 SV=1//0
Cm117150	6947.208721	1554.302373	2.1602	1.00E-05	0.00042283	--	sp|Q1EC66|UBQ3_ARATH Polyubiquitin 3 OS=Arabidopsis thaliana GN=UBQ3 PE=1 SV=1//0
Cm117890	884.6601884	256.673618	1.7852	0.00026733	0.0071495	--	sp|Q9SND9|Y3028_ARATH Uncharacterized acetyltransferase At3g50280 OS=Arabidopsis thaliana GN=At3g50280 PE=3 SV=1//5.77454e-60
Cm118130	266.512446	32.34561805	3.0426	1.40E-06	7.46E-05	--	sp|Q9C9H7|RLP12_ARATH Receptor-like protein 12 OS=Arabidopsis thaliana GN=RLP12 PE=2 SV=2//8.39384e-08
Cm118140	72.9515879	5.992430815	3.6057	2.22E-05	0.00082255	--	sp|Q9C9H7|RLP12_ARATH Receptor-like protein 12 OS=Arabidopsis thaliana GN=RLP12 PE=2 SV=2//1.02116e-110
Cm118220	956.7704643	314.8652967	1.6034	0.0011008	0.023496	--	sp|Q9M886|LBD41_ARATH LOB domain-containing protein 41 OS=Arabidopsis thaliana GN=LBD41 PE=2 SV=1//9.86418e-68
Cm118270	1345.363747	344.0675743	1.9672	6.19E-05	0.002041	--	-//-
Cm118580	621.1545317	35.51803002	4.1283	2.43E-13	5.74E-11	--	sp|Q7XBQ9|RGA2_SOLBU Disease resistance protein RGA2 OS=Solanum bulbocastanum GN=RGA2 PE=1 SV=1//7.93331e-12
Cm118850	48.00022208	0	Inf	4.64E-06	0.00021415	--	sp|Q9FG33|LRKS5_ARATH Probable L-type lectin-domain containing receptor kinase S.5 OS=Arabidopsis thaliana GN=LECRKS5 PE=2 SV=1//7.88439e-12
Cm118950	50.69414575	0.728731824	6.1203	4.22E-05	0.0014686	--	-//-
Cm118960	929.8053737	2.872695223	8.3384	8.07E-12	1.50E-09	--	sp|Q01417|PM1_SOYBN 18 kDa seed maturation protein OS=Glycine max GN=GMPM1 PE=2 SV=1//4.31392e-15
Cm119480	331.8882945	51.8424212	2.6785	1.10E-06	6.01E-05	--	-//-
Cm119570	33.40834164	1.019406208	5.0344	0.00025382	0.0068363	--	sp|P17801|KPRO_MAIZE Putative receptor protein kinase ZmPK1 OS=Zea mays GN=PK1 PE=2 SV=2//1.92918e-11
Cm119980	783.3907086	145.72914	2.4264	0.0024855	0.044797	--	-//-
Cm120000	1183.757029	54.62332721	4.4377	1.93E-08	1.68E-06	--	sp|O34569|YOAA_BACSU Uncharacterized N-acetyltransferase YoaA OS=Bacillus subtilis (strain 168) GN=yoaA PE=3 SV=2//1.79274e-12
Cm120010	132.5792919	5.05910542	4.7118	1.01E-05	0.0004231	--	sp|Q9SRX2|RL191_ARATH 60S ribosomal protein L19-1 OS=Arabidopsis thaliana GN=RPL19A PE=2 SV=1//8.24037e-81
Cm120020	94.03214327	0.926644508	6.665	7.80E-08	5.92E-06	--	sp|P05332|YP20_BACLI Uncharacterized N-acetyltransferase p20 OS=Bacillus licheniformis GN=p20 PE=3 SV=1//6.7098e-16
Cm120030	1154.678811	287.8842216	2.0039	0.00011777	0.0035626	--	sp|P05332|YP20_BACLI Uncharacterized N-acetyltransferase p20 OS=Bacillus licheniformis GN=p20 PE=3 SV=1//8.60391e-18
Cm120490	1582.325661	532.622575	1.5709	0.0013323	0.027252	--	sp|C0LGH2|Y1561_ARATH Probable LRR receptor-like serine/threonine-protein kinase At1g56130 OS=Arabidopsis thaliana GN=At1g56130 PE=2 SV=2//8.86404e-20
Cm121000	189.3406247	48.90530449	1.9529	0.0010091	0.021943	--	sp|Q9C7S5|PSYR1_ARATH Tyrosine-sulfated glycopeptide receptor 1 OS=Arabidopsis thaliana GN=PSYR1 PE=2 SV=1//1.2386e-161
Cm121660	524.0150001	87.20542774	2.5871	0.00076691	0.017435	--	-//-
Cm121730	483.641189	42.5508822	3.5067	1.46E-09	1.65E-07	--	sp|Q39224|SRG1_ARATH Protein SRG1 OS=Arabidopsis thaliana GN=SRG1 PE=2 SV=1//8.90207e-122
Cm121740	239.9228043	46.13614359	2.3786	5.67E-05	0.0018914	--	sp|Q9ZS51|PMP22_ARATH Peroxisomal membrane protein PMP22 OS=Arabidopsis thaliana GN=PMP22 PE=1 SV=1//9.35454e-53
Cm121840	110.8148297	6.38136057	4.1181	1.21E-07	8.67E-06	--	sp|Q9FNL7|PTR3_ARATH Protein NRT1/ PTR FAMILY 5.2 OS=Arabidopsis thaliana GN=NPF5.2 PE=2 SV=1//0
Cm121950	5242.558115	185.4745528	4.821	9.40E-11	1.41E-08	--	-//-
Cm122040	456.6349187	115.1367381	1.9877	0.00011449	0.0034793	--	sp|O22806|BUBR1_ARATH Mitotic spindle checkpoint protein BUBR1 OS=Arabidopsis thaliana GN=BUBR1 PE=1 SV=2//6.76217e-163
Cm122090	180.0410043	17.47329748	3.3651	8.29E-07	4.77E-05	--	sp|Q8LG64|CKB22_ARATH Cyclin-dependent kinase B2-2 OS=Arabidopsis thaliana GN=CDKB2-2 PE=1 SV=2//5.56305e-30
Cm122140	56.25976629	6.004605374	3.228	0.00059458	0.014084	--	sp|Q9C9K7|AHL29_ARATH AT-hook motif nuclear-localized protein 29 OS=Arabidopsis thaliana GN=AHL29 PE=1 SV=1//1.28795e-38
Cm122290	2581.906675	19.24190763	7.068	7.48E-16	2.51E-13	--	sp|Q9S735|PHT19_ARATH Probable inorganic phosphate transporter 1-9 OS=Arabidopsis thaliana GN=PHT1-9 PE=2 SV=1//0
Cm122730	733.5060179	89.24381071	3.039	2.92E-08	2.48E-06	--	sp|Q9SFW6|CCB24_ARATH Cyclin-B2-4 OS=Arabidopsis thaliana GN=CYCB2-4 PE=2 SV=2//0
Cm122800	778.7920955	145.7886118	2.4174	1.66E-06	8.65E-05	--	sp|Q9VIU7|DPM1_DROME Probable dolichol-phosphate mannosyltransferase OS=Drosophila melanogaster GN=CG10166 PE=3 SV=1//5.57664e-07
Cm123130	9198.538647	1248.371347	2.8814	1.16E-08	1.07E-06	--	sp|Q9FZ62|PPSP2_ARATH Inorganic pyrophosphatase 2 OS=Arabidopsis thaliana GN=At1g17710 PE=2 SV=1//3.65699e-131
Cm123410	2196.247494	47.80488169	5.5217	4.92E-21	3.73E-18	--	sp|Q43866|INV1_ARATH Beta-fructofuranosidase, insoluble isoenzyme CWINV1 OS=Arabidopsis thaliana GN=CWINV1 PE=1 SV=1//0
Cm124010	63.33847665	4.781792811	3.7275	9.76E-05	0.0030289	--	sp|P0C042|Y4597_ARATH Uncharacterized protein At4g15970 OS=Arabidopsis thaliana GN=At4g15970 PE=2 SV=1//2.13702e-54
Cm124500	3252.550351	268.1628834	3.6004	1.04E-05	0.00043444	--	sp|P37707|B2_DAUCA B2 protein OS=Daucus carota PE=2 SV=1//9.23636e-97
Cm124540	69.51511306	12.38047227	2.4893	0.0021991	0.0406	--	sp|Q0WVN5|CSLG3_ARATH Cellulose synthase-like protein G3 OS=Arabidopsis thaliana GN=CSLG3 PE=2 SV=2//0
Cm124950	110.8120491	18.33885447	2.5951	0.00018375	0.0051751	--	-//-
Cm125010	3161.016081	707.0936457	2.1604	1.24E-05	0.00050638	--	sp|Q9SGU9|MGL_ARATH Methionine gamma-lyase OS=Arabidopsis thaliana GN=MGL PE=1 SV=1//9.79845e-43
Cm125400	37.1349498	0	Inf	2.16E-06	0.00010959	--	sp|Q9M331|PTR45_ARATH Protein NRT1/ PTR FAMILY 5.7 OS=Arabidopsis thaliana GN=NPF5.7 PE=2 SV=2//3.0021e-07
Cm125520	2545.811928	833.3981331	1.611	0.0017683	0.034093	--	-//-
Cm125540	94.44574961	1.760527315	5.7454	3.35E-10	4.36E-08	--	sp|Q9LMA1|FMO1_ARATH Probable flavin-containing monooxygenase 1 OS=Arabidopsis thaliana GN=FMO1 PE=2 SV=1//0
Cm125660	294.9197822	54.67525878	2.4314	0.00012484	0.0037552	--	sp|Q8S949|NACK2_TOBAC Kinesin-like protein NACK2 OS=Nicotiana tabacum GN=NACK2 PE=1 SV=1//0
Cm126010	1360.059979	36.087962	5.236	2.43E-19	1.57E-16	--	sp|Q84QC2|ERF17_ARATH Ethylene-responsive transcription factor ERF017 OS=Arabidopsis thaliana GN=ERF017 PE=2 SV=1//8.65588e-44
Cm126020	142.425131	26.43829556	2.4295	0.00011352	0.0034577	--	sp|Q5QJC4|DCR1A_CHICK DNA cross-link repair 1A protein OS=Gallus gallus GN=DCLRE1A PE=1 SV=1//9.23439e-13
Cm126090	799.0378972	147.3124419	2.4394	2.27E-06	0.00011413	--	-//-
Cm126980	154.5778964	4.472048256	5.1113	2.48E-06	0.00012348	--	sp|Q9LTS4|BH041_ARATH Putative transcription factor bHLH041 OS=Arabidopsis thaliana GN=BHLH41 PE=3 SV=1//9.51002e-69
Cm127390	535.4959039	45.86335216	3.5455	1.77E-09	1.92E-07	--	sp|Q39224|SRG1_ARATH Protein SRG1 OS=Arabidopsis thaliana GN=SRG1 PE=2 SV=1//4.23687e-144
Cm127400	151.0438669	24.47985556	2.6253	4.47E-05	0.0015374	--	sp|Q39224|SRG1_ARATH Protein SRG1 OS=Arabidopsis thaliana GN=SRG1 PE=2 SV=1//2.141e-99
Cm127540	46.704238	3.181037836	3.876	0.00021295	0.0058546	--	sp|Q9C9H7|RLP12_ARATH Receptor-like protein 12 OS=Arabidopsis thaliana GN=RLP12 PE=2 SV=2//8.3188e-09
Cm127550	536.4316348	4.620833254	6.8591	4.83E-16	1.64E-13	--	sp|Q9FL28|FLS2_ARATH LRR receptor-like serine/threonine-protein kinase FLS2 OS=Arabidopsis thaliana GN=FLS2 PE=1 SV=1//7.67624e-61
Cm127590	161.5994305	9.889811191	4.0303	3.48E-06	0.00016745	--	sp|Q6DBP4|PAE8_ARATH Pectin acetylesterase 8 OS=Arabidopsis thaliana GN=PAE8 PE=2 SV=1//0
Cm127620	44.26279317	0.679604138	6.0253	0.00024689	0.0066564	--	sp|Q8VWJ1|HPT1_ARATH Homogentisate phytyltransferase 1, chloroplastic OS=Arabidopsis thaliana GN=HPT1 PE=1 SV=1//2.1708e-78
Cm127790	405.3392337	96.9983855	2.0631	0.0001109	0.0033974	--	sp|Q9LS40|ASPG1_ARATH Protein ASPARTIC PROTEASE IN GUARD CELL 1 OS=Arabidopsis thaliana GN=ASPG1 PE=1 SV=1//3.31938e-62
Cm128110	54.16260248	1.408335962	5.2652	2.59E-06	0.00012824	--	sp|Q8RYK0|CML31_ORYSJ Probable calcium-binding protein CML31 OS=Oryza sativa subsp. japonica GN=CML31 PE=2 SV=1//7.02316e-26
Cm128430	1027.838774	345.8404167	1.5714	0.0018901	0.036023	--	sp|Q9FKS8|LHT1_ARATH Lysine histidine transporter 1 OS=Arabidopsis thaliana GN=LHT1 PE=1 SV=1//1.44001e-20
Cm129110	90.48803713	15.62183986	2.5342	0.00038092	0.009579	--	sp|Q8RWZ5|SD25_ARATH G-type lectin S-receptor-like serine/threonine-protein kinase SD2-5 OS=Arabidopsis thaliana GN=SD25 PE=1 SV=1//1.62505e-06
Cm129790	6011.94298	1059.532151	2.5044	5.61E-07	3.36E-05	--	-//-
Cm129810	285.3449969	52.02385287	2.4555	0.00015254	0.0044277	--	sp|Q9LV10|PTR53_ARATH Protein NRT1/ PTR FAMILY 2.11 OS=Arabidopsis thaliana GN=NPF2.11 PE=1 SV=1//1.29383e-24
Cm129820	812.4524527	1.748138031	8.8603	1.05E-19	7.14E-17	--	sp|Q9LV10|PTR53_ARATH Protein NRT1/ PTR FAMILY 2.11 OS=Arabidopsis thaliana GN=NPF2.11 PE=1 SV=1//0
Cm130310	101.4300265	9.376875006	3.4352	0.00034245	0.0088036	--	sp|Q9FUT0|GSTU9_ARATH Glutathione S-transferase U9 OS=Arabidopsis thaliana GN=GSTU9 PE=2 SV=1//3.53123e-50
Cm130560	138.0565581	0.728731824	7.5657	1.48E-05	0.00058528	--	-//-
Cm130890	985.2403446	333.7708632	1.5616	0.0018581	0.03549	--	sp|O65023|EAAC_ARATH Probable envelope ADP,ATP carrier protein, chloroplastic OS=Arabidopsis thaliana GN=EAAC PE=2 SV=2//0
Cm131070	93.78111353	12.93994698	2.8575	0.00017499	0.0049758	--	sp|O80450|TGT3B_ARATH Trihelix transcription factor GT-3b OS=Arabidopsis thaliana GN=GT-3B PE=1 SV=1//3.85454e-50
Cm132180	233.474514	59.46135805	1.9732	0.00056158	0.013427	--	sp|I7C6E8|C7A52_PANGI Beta-amyrin 28-oxidase OS=Panax ginseng PE=2 SV=1//7.62413e-162
Cm132510	1824.229428	9.33992188	7.6097	1.02E-30	3.85E-27	--	sp|Q9LHN8|F6H1_ARATH Feruloyl CoA ortho-hydroxylase 1 OS=Arabidopsis thaliana GN=F6&apos;H1 PE=1 SV=1//1.74504e-173
Cm132520	50.97173914	0	Inf	3.37E-08	2.81E-06	--	sp|Q9LHN8|F6H1_ARATH Feruloyl CoA ortho-hydroxylase 1 OS=Arabidopsis thaliana GN=F6&apos;H1 PE=1 SV=1//3.467e-168
Cm132810	193.1262114	0	Inf	5.93E-05	0.0019691	--	sp|O65174|SODC_ZANAE Superoxide dismutase [Cu-Zn] OS=Zantedeschia aethiopica GN=SODCC PE=2 SV=1//1.23324e-26
Cm133140	45.11572786	0.364365912	6.9521	1.35E-06	7.17E-05	--	sp|Q8RX80|CRK18_ARATH Cysteine-rich receptor-like protein kinase 18 OS=Arabidopsis thaliana GN=CRK18 PE=2 SV=2//2.38049e-18
Cm133730	228.0669514	29.22802921	2.964	9.06E-05	0.0028408	--	sp|B5X570|NAC14_ARATH NAC domain-containing protein 14 OS=Arabidopsis thaliana GN=NAC014 PE=2 SV=1//8.88106e-18
Cm133740	177.8470645	13.20077858	3.7519	1.27E-08	1.15E-06	--	sp|Q9FFI5|NAC86_ARATH NAC domain-containing protein 86 OS=Arabidopsis thaliana GN=NAC086 PE=2 SV=1//4.09965e-19
Cm133880	104.3128046	9.395945178	3.4727	5.54E-06	0.00024927	--	sp|O04532|FH8_ARATH Formin-like protein 8 OS=Arabidopsis thaliana GN=FH8 PE=1 SV=1//1.2217e-74
Cm133940	524.3363158	69.67599286	2.9118	8.93E-08	6.62E-06	--	sp|Q8LSZ4|E2FE_ARATH E2F transcription factor-like E2FE OS=Arabidopsis thaliana GN=E2FE PE=2 SV=1//1.06522e-122
Cm133990	1830.258917	109.2142354	4.0668	2.23E-13	5.37E-11	--	-//-
Cm134080	295.0074956	25.03405133	3.5588	0.00013136	0.003909	--	sp|Q93X17|SNAK2_SOLTU Snakin-2 OS=Solanum tuberosum GN=SN2 PE=1 SV=1//2.50913e-23
Cm134560	128.5102679	0.339802069	8.563	2.00E-13	4.91E-11	--	sp|Q8VWZ7|C76B6_CATRO Geraniol 8-hydroxylase OS=Catharanthus roseus GN=CYP76B6 PE=1 SV=1//0
Cm134790	49.71760459	0	Inf	5.23E-08	4.10E-06	--	sp|Q6S591|JAG_ARATH Zinc finger protein JAGGED OS=Arabidopsis thaliana GN=JAG PE=2 SV=1//5.60102e-28
Cm134870	424.3679006	54.51505699	2.9606	2.37E-07	1.59E-05	--	sp|Q8LDF9|HMGB7_ARATH High mobility group B protein 7 OS=Arabidopsis thaliana GN=HMGB7 PE=1 SV=1//2.74576e-58
Cm135310	631.1467526	43.8542819	3.8472	1.67E-11	2.83E-09	--	sp|Q8L8A6|GRF5_ARATH Growth-regulating factor 5 OS=Arabidopsis thaliana GN=GRF5 PE=1 SV=1//8.3232e-48
Cm135910	10801.0445	1477.709929	2.8697	7.55E-09	7.15E-07	--	sp|Q8RXX9|ATL6_ARATH E3 ubiquitin-protein ligase ATL6 OS=Arabidopsis thaliana GN=ATL6 PE=1 SV=2//1.03242e-74
Cm135920	92.29866467	7.800469149	3.5647	1.11E-05	0.00046039	--	sp|Q9C7T4|BH096_ARATH Transcription factor bHLH96 OS=Arabidopsis thaliana GN=BHLH96 PE=2 SV=1//7.98392e-59
Cm136030	92.22734693	0.339802069	8.0844	2.81E-11	4.61E-09	--	sp|Q9C9H7|RLP12_ARATH Receptor-like protein 12 OS=Arabidopsis thaliana GN=RLP12 PE=2 SV=2//2.33328e-99
Cm136040	53.83707093	1.995178401	4.754	0.00013864	0.0040688	--	-//-
Cm136070	22.2904539	0	Inf	0.00023059	0.0062692	--	sp|Q37145|ACA1_ARATH Calcium-transporting ATPase 1, chloroplastic OS=Arabidopsis thaliana GN=ACA1 PE=1 SV=3//2.42735e-23
Cm136350	1020.298673	125.1203841	3.0276	5.25E-07	3.18E-05	--	sp|Q9SU72|EDS1C_ARATH Protein EDS1 OS=Arabidopsis thaliana GN=EDS1 PE=1 SV=1//5.05372e-149
Cm136390	17.48640091	0	Inf	0.0014718	0.029527	--	sp|C0LGP4|Y3475_ARATH Probable LRR receptor-like serine/threonine-protein kinase At3g47570 OS=Arabidopsis thaliana GN=At3g47570 PE=2 SV=1//5.65187e-21
Cm136650	2332.28714	140.7244552	4.0508	4.34E-14	1.16E-11	--	sp|Q8RXN0|AB11G_ARATH ABC transporter G family member 11 OS=Arabidopsis thaliana GN=ABCG11 PE=1 SV=1//0
Cm137270	20.62378067	0	Inf	0.00040994	0.010193	--	sp|O22059|CPC_ARATH Transcription factor CPC OS=Arabidopsis thaliana GN=CPC PE=1 SV=1//3.24588e-12
Cm137500	228.3073254	46.4909241	2.296	0.00013158	0.003909	--	sp|Q9LYV6|GEML5_ARATH GEM-like protein 5 OS=Arabidopsis thaliana GN=At5g13200 PE=1 SV=1//2.03793e-95
Cm137530	1082.759668	311.9098676	1.7955	0.00023374	0.0063406	--	sp|O22800|COL14_ARATH Zinc finger protein CONSTANS-LIKE 14 OS=Arabidopsis thaliana GN=COL14 PE=2 SV=2//4.49323e-15
Cm138140	15.79991999	0	Inf	0.0026363	0.046705	--	sp|Q9ZR08|Y4230_ARATH G-type lectin S-receptor-like serine/threonine-protein kinase At4g03230 OS=Arabidopsis thaliana GN=At4g03230 PE=3 SV=3//1.29138e-30
Cm138170	51.84304495	4.66996094	3.4727	0.00026947	0.007185	--	sp|Q9LPZ3|Y1141_ARATH G-type lectin S-receptor-like serine/threonine-protein kinase At1g11410 OS=Arabidopsis thaliana GN=At1g11410 PE=3 SV=3//8.00913e-11
Cm138640	51.47631856	0.679604138	6.2431	9.30E-07	5.22E-05	--	sp|Q9M0X5|CRK25_ARATH Cysteine-rich receptor-like protein kinase 25 OS=Arabidopsis thaliana GN=CRK25 PE=3 SV=1//4.43258e-16
Cm138650	47.0275008	4.095507785	3.5214	0.00023716	0.0064138	--	sp|Q9M0X5|CRK25_ARATH Cysteine-rich receptor-like protein kinase 25 OS=Arabidopsis thaliana GN=CRK25 PE=3 SV=1//4.57372e-112
Cm138670	27.02701848	1.760527315	3.9403	0.0013122	0.026903	--	sp|Q8GYA4|CRK10_ARATH Cysteine-rich receptor-like protein kinase 10 OS=Arabidopsis thaliana GN=CRK10 PE=1 SV=3//3.64468e-19
Cm138710	21.70451787	0	Inf	0.0017729	0.034158	--	-//-
Cm139170	198.18185	30.36713539	2.7062	0.0019539	0.037051	--	sp|Q9LW50|ERF2_NICSY Ethylene-responsive transcription factor 2 OS=Nicotiana sylvestris GN=ERF2 PE=2 SV=1//1.92572e-47
Cm139220	3228.217979	324.7907861	3.3132	1.45E-10	2.09E-08	--	sp|Q8VY90|EF105_ARATH Ethylene-responsive transcription factor ERF105 OS=Arabidopsis thaliana GN=ERF105 PE=2 SV=1//9.00507e-55
Cm139260	21.59530711	0	Inf	0.0015238	0.030282	--	sp|P60994|ERVB_TABDI Ervatamin-B OS=Tabernaemontana divaricata PE=1 SV=1//2.03654e-71
Cm139280	850.8787029	12.05715122	6.141	3.72E-07	2.36E-05	--	sp|Q9FJ47|SAG12_ARATH Senescence-specific cysteine protease SAG12 OS=Arabidopsis thaliana GN=SAG12 PE=1 SV=1//6.07373e-114
Cm139290	55.65877665	0	Inf	2.32E-07	1.56E-05	--	sp|Q9FJ47|SAG12_ARATH Senescence-specific cysteine protease SAG12 OS=Arabidopsis thaliana GN=SAG12 PE=1 SV=1//6.07373e-114
Cm139710	268.7029851	8.215579413	5.0315	7.10E-14	1.83E-11	--	-//-
Cm139950	2413.941616	353.2788809	2.7725	8.13E-08	6.09E-06	--	-//-
Cm139980	1545.175445	445.0731259	1.7957	0.00029863	0.0078677	--	sp|Q9FF99|AAP7_ARATH Probable amino acid permease 7 OS=Arabidopsis thaliana GN=AAP7 PE=2 SV=1//4.77529e-27
Cm140380	586.6409919	97.18531085	2.5937	1.17E-06	6.34E-05	--	sp|Q9LUH2|ALF5_ARATH MATE efflux family protein ALF5 OS=Arabidopsis thaliana GN=ALF5 PE=2 SV=1//6.64054e-146
Cm140470	564.6823558	105.2997169	2.4229	5.33E-06	0.00024096	--	sp|F4HPR5|DRP5A_ARATH Dynamin-related protein 5A OS=Arabidopsis thaliana GN=DRP5A PE=2 SV=1//0
Cm141710	80.23657392	2.816671924	4.8322	3.19E-07	2.06E-05	--	sp|P17770|DDC_CATRO Aromatic-L-amino-acid decarboxylase OS=Catharanthus roseus GN=TDC PE=2 SV=1//0
Cm141760	55.17203139	0.679604138	6.3431	3.15E-07	2.04E-05	--	sp|Q7XBH4|MYB4_ORYSJ Myb-related protein Myb4 OS=Oryza sativa subsp. japonica GN=MYB4 PE=2 SV=2//2.14014e-59
Cm141820	25.6251192	0.339802069	6.2367	0.00035107	0.0089729	--	sp|O64477|Y2913_ARATH G-type lectin S-receptor-like serine/threonine-protein kinase At2g19130 OS=Arabidopsis thaliana GN=At2g19130 PE=2 SV=1//2.64464e-23
Cm142280	173.1514058	2.038812415	6.4082	9.67E-14	2.42E-11	--	sp|Q9C9H7|RLP12_ARATH Receptor-like protein 12 OS=Arabidopsis thaliana GN=RLP12 PE=2 SV=2//1.94285e-71
Cm142350	2275.98552	376.9532686	2.594	2.05E-07	1.40E-05	--	sp|Q9FX43|M2K9_ARATH Mitogen-activated protein kinase kinase 9 OS=Arabidopsis thaliana GN=MKK9 PE=1 SV=1//2.25665e-125
Cm142460	159.454732	11.38422797	3.808	6.63E-08	5.09E-06	--	sp|Q07423|HEX6_RICCO Hexose carrier protein HEX6 OS=Ricinus communis GN=HEX6 PE=2 SV=1//0
Cm142610	26.6723234	1.266446577	4.3965	0.0012104	0.025218	--	sp|Q9C7A2|Y3236_ARATH Ankyrin repeat-containing protein At3g12360 OS=Arabidopsis thaliana GN=At3g12360 PE=2 SV=1//6.79352e-07
Cm142620	673.4910717	17.22787378	5.2888	1.18E-17	6.00E-15	--	sp|O48814|BIK1_ARATH Serine/threonine-protein kinase BIK1 OS=Arabidopsis thaliana GN=BIK1 PE=1 SV=1//6.31511e-13
Cm142630	72.58196322	2.723910225	4.7359	8.64E-07	4.93E-05	--	sp|Q6AWW5|Y5262_ARATH Ankyrin repeat-containing protein At5g02620 OS=Arabidopsis thaliana GN=At5g02620 PE=1 SV=1//1.05217e-12
Cm143420	30.43062448	1.772701874	4.1015	0.0015553	0.030724	--	sp|P23923|HBP1B_WHEAT Transcription factor HBP-1b(c38) OS=Triticum aestivum PE=2 SV=1//1.31502e-10
Cm143700	217.4472517	29.33792906	2.8898	0.00015543	0.0044969	--	sp|Q9C7N4|GDL15_ARATH GDSL esterase/lipase At1g29670 OS=Arabidopsis thaliana GN=At1g29670 PE=2 SV=1//4.92345e-119
Cm143780	311.4759955	12.7052959	4.6156	0.00016249	0.0046706	--	sp|Q54DY9|BCS1B_DICDI Probable mitochondrial chaperone BCS1-B OS=Dictyostelium discoideum GN=bcsl1b PE=3 SV=1//1.70947e-31
Cm143790	554.1434234	8.45572417	6.0342	6.74E-09	6.50E-07	--	sp|Q54DY9|BCS1B_DICDI Probable mitochondrial chaperone BCS1-B OS=Dictyostelium discoideum GN=bcsl1b PE=3 SV=1//2.51782e-37
Cm143960	148.1961181	0	Inf	1.59E-05	0.0006226	--	sp|Q9SD53|Y3720_ARATH UPF0481 protein At3g47200 OS=Arabidopsis thaliana GN=At3g47200 PE=2 SV=1//4.53241e-30
Cm144190	1912.273514	500.1087595	1.935	0.00056228	0.013427	--	sp|O22820|U74F1_ARATH UDP-glycosyltransferase 74F1 OS=Arabidopsis thaliana GN=UGT74F1 PE=1 SV=1//1.91445e-123
Cm144950	513.484546	162.8994884	1.6563	0.001242	0.025823	--	sp|B3LF48|EHD2_ARATH EH domain-containing protein 2 OS=Arabidopsis thaliana GN=EHD2 PE=1 SV=1//0
Cm145370	14640.15377	1256.981122	3.5419	5.18E-12	9.95E-10	--	sp|Q9M0M5|SCL13_ARATH Scarecrow-like protein 13 OS=Arabidopsis thaliana GN=SCL13 PE=2 SV=2//0
Cm145430	364.4004028	60.2637814	2.5962	1.99E-06	0.00010148	--	-//-
Cm145770	4245.925692	555.5034318	2.9342	1.06E-08	9.77E-07	--	sp|Q9SD07|SSL4_ARATH Protein STRICTOSIDINE SYNTHASE-LIKE 4 OS=Arabidopsis thaliana GN=SSL4 PE=1 SV=1//3.45556e-40
Cm145980	270.5978392	56.36359714	2.2633	5.56E-05	0.0018627	--	sp|Q9QWZ1|RAD1_MOUSE Cell cycle checkpoint protein RAD1 OS=Mus musculus GN=Rad1 PE=1 SV=1//3.92529e-19
Cm146130	1714.433357	506.3018192	1.7597	0.00045266	0.011109	--	sp|Q3EBC8|DCL2_ARATH Endoribonuclease Dicer homolog 2 OS=Arabidopsis thaliana GN=At3g03300 PE=1 SV=2//0
Cm146470	29.77377422	1.995178401	3.8995	0.002227	0.040944	--	sp|Q8L799|MIOX1_ARATH Inositol oxygenase 1 OS=Arabidopsis thaliana GN=MIOX1 PE=2 SV=1//2.8219e-105
Cm146730	1129.243626	2.285852784	8.9484	1.80E-32	7.96E-29	--	sp|Q9SYS6|DRE1C_ARATH Dehydration-responsive element-binding protein 1C OS=Arabidopsis thaliana GN=DREB1C PE=2 SV=2//4.19145e-41
Cm146780	24.69466041	0.679604138	5.1834	0.0010066	0.021908	--	sp|Q39685|CMB1_DIACA MADS-box protein CMB1 OS=Dianthus caryophyllus GN=CMB1 PE=2 SV=1//1.12599e-99
Cm147090	238.8894337	9.012509094	4.7283	1.92E-06	9.85E-05	--	sp|P42849|UMEC_ARMRU Umecyanin OS=Armoracia rusticana PE=1 SV=1//1.17425e-29
Cm147130	6549.765385	124.7130284	5.7148	1.34E-11	2.32E-09	--	sp|P42849|UMEC_ARMRU Umecyanin OS=Armoracia rusticana PE=1 SV=1//1.05174e-14
Cm147300	2349.717302	378.1002952	2.6356	4.52E-07	2.82E-05	--	-//-
Cm147310	709.411253	137.2029711	2.3703	6.50E-06	0.00028837	--	sp|Q9SF32|IQD1_ARATH Protein IQ-DOMAIN 1 OS=Arabidopsis thaliana GN=IQD1 PE=1 SV=1//2.57051e-16
Cm147430	2448.155858	359.6440629	2.7671	3.85E-08	3.17E-06	--	sp|Q9SJQ1|PXC1_ARATH Leucine-rich repeat receptor-like protein kinase PXC1 OS=Arabidopsis thaliana GN=PXC1 PE=2 SV=1//1.95902e-69
Cm147580	1236.507943	441.0023967	1.4874	0.0026706	0.047108	--	sp|Q8UVY2|BRX1_XENLA Ribosome biogenesis protein BRX1 homolog OS=Xenopus laevis GN=brix1 PE=2 SV=1//1.11769e-76
Cm147710	4652.377831	263.8166859	4.1404	4.85E-15	1.48E-12	--	sp|Q93VY3|NAC72_ARATH NAC domain-containing protein 72 OS=Arabidopsis thaliana GN=NAC072 PE=2 SV=1//3.86906e-116
Cm147730	442.2319254	82.27613778	2.4263	8.98E-06	0.00038346	--	-//-
Cm148070	93.18580276	7.258877392	3.6823	3.30E-06	0.00016049	--	-//-
Cm148130	907.0260899	12.1198554	6.2257	2.53E-07	1.69E-05	--	sp|Q9CAD5|YODA_ARATH Mitogen-activated protein kinase kinase kinase YODA OS=Arabidopsis thaliana GN=YDA PE=1 SV=1//1.85331e-40
Cm148200	762.9054247	132.1530221	2.5293	3.93E-05	0.0013802	--	sp|O48653|DPOLA_ORYSJ DNA polymerase alpha catalytic subunit OS=Oryza sativa subsp. japonica GN=Os01g0868300 PE=2 SV=2//0
Cm148250	2448.828119	564.2490197	2.1177	2.19E-05	0.00081571	--	sp|Q43095|CAMT_POPTM Caffeoyl-CoA O-methyltransferase OS=Populus tremuloides PE=2 SV=1//3.4726e-135
Cm148580	762.2996337	201.8892301	1.9168	0.00017592	0.0049971	--	sp|Q9FGQ6|EB1C_ARATH Microtubule-associated protein RP/EB family member 1C OS=Arabidopsis thaliana GN=EB1C PE=1 SV=1//6.74235e-141
Cm149060	218.5607306	44.3333842	2.3016	8.35E-05	0.0026469	--	sp|Q6E7H0|ORC3_ARATH Origin of replication complex subunit 3 OS=Arabidopsis thaliana GN=ORC3 PE=1 SV=1//6.65005e-10
Cm149980	180.1329367	33.60441125	2.4223	5.28E-05	0.0017828	--	sp|Q96GN5|CDA7L_HUMAN Cell division cycle-associated 7-like protein OS=Homo sapiens GN=CDCA7L PE=1 SV=2//4.08242e-28
Cm150010	161.6736716	42.40090998	1.9309	0.0019609	0.037106	--	sp|Q9FGD2|Y5698_ARATH Putative B3 domain-containing protein At5g66980 OS=Arabidopsis thaliana GN=At5g66980 PE=3 SV=1//1.22584e-35
Cm150420	2346.212469	526.2593993	2.1565	7.80E-06	0.00033718	--	sp|Q9STG6|DUT_ARATH Deoxyuridine 5&apos;-triphosphate nucleotidohydrolase OS=Arabidopsis thaliana GN=DUT PE=1 SV=1//8.80086e-84
Cm150690	867.6311948	239.0879581	1.8595	0.00031465	0.0082406	--	sp|Q9FRL5|ZHD5_ARATH Zinc-finger homeodomain protein 5 OS=Arabidopsis thaliana GN=ZHD5 PE=1 SV=1//5.13045e-51
Cm150980	434.917283	60.85967916	2.8372	4.88E-07	3.02E-05	--	-//-
Cm151080	7311.535991	1849.551469	1.983	0.0010734	0.023045	--	-//-
Cm151260	379.0170269	88.21394724	2.1032	0.00063459	0.014868	--	sp|Q9ZQZ9|TI204_ARATH Protein TIC 20-IV, chloroplastic OS=Arabidopsis thaliana GN=TIC20-IV PE=2 SV=1//8.59593e-76
Cm151270	68.50211545	3.156473994	4.4398	4.51E-06	0.00020984	--	sp|Q9SKT7|NDB4_ARATH External alternative NAD(P)H-ubiquinone oxidoreductase B4, mitochondrial OS=Arabidopsis thaliana GN=NDB4 PE=1 SV=1//0
Cm151550	2635.55398	34.04774764	6.2744	9.58E-26	1.34E-22	--	sp|Q941F1|PLA15_ARATH Phospholipase A1-Igamma1, chloroplastic OS=Arabidopsis thaliana GN=At1g06800 PE=1 SV=2//2.66454e-122
Cm151750	27.22101166	0.728731824	5.2232	0.00056761	0.013518	--	sp|Q7G8Y5|GRXC1_ORYSJ Glutaredoxin-C1 OS=Oryza sativa subsp. japonica GN=GRXC1 PE=3 SV=1//3.85402e-28
Cm152140	322.9723709	51.06251557	2.6611	0.0013934	0.02835	--	sp|B9RT03|CSPL5_RICCO CASP-like protein 1D1 OS=Ricinus communis GN=RCOM_0679870 PE=2 SV=1//3.42323e-59
Cm153140	2489.977539	122.7773208	4.342	3.17E-10	4.14E-08	--	sp|Q94AZ2|STP13_ARATH Sugar transport protein 13 OS=Arabidopsis thaliana GN=STP13 PE=1 SV=2//0
Cm153360	169.8275864	5.689367147	4.8997	6.70E-11	1.03E-08	--	sp|Q9SZG3|VQ29_ARATH VQ motif-containing protein 29 OS=Arabidopsis thaliana GN=VQ29 PE=2 SV=1//4.19942e-10
Cm153840	2452.842953	578.6448147	2.0837	1.75E-05	0.00067905	--	sp|Q6WNQ8|C81E8_MEDTR Cytochrome P450 81E8 OS=Medicago truncatula GN=CYP81E8 PE=2 SV=1//0
Cm153900	535.666464	63.78095902	3.0701	0.0024893	0.044835	--	-//-
Cm154120	1756.253365	528.3564824	1.7329	0.00041716	0.010353	--	sp|Q9LMR5|FK126_ARATH F-box/kelch-repeat protein At1g15670 OS=Arabidopsis thaliana GN=At1g15670 PE=2 SV=1//8.11821e-131
Cm154280	119.2007484	14.95968923	2.9942	0.00043494	0.010734	--	-//-
Cm154630	234.2570714	31.20532466	2.9082	1.13E-06	6.14E-05	--	sp|Q9LX66|HERK_ARATH Receptor-like protein kinase HERK 1 OS=Arabidopsis thaliana GN=HERK1 PE=1 SV=1//1.53125e-38
Cm154700	15.94782135	0	Inf	0.0026043	0.046369	--	sp|Q9LZD3|E70A1_ARATH Exocyst complex component EXO70A1 OS=Arabidopsis thaliana GN=EXO70A1 PE=1 SV=1//6.83937e-69
Cm155250	944.3096704	77.26896393	3.6113	3.08E-11	5.01E-09	--	sp|Q9C9T2|SARD1_ARATH Protein SAR DEFICIENT 1 OS=Arabidopsis thaliana GN=SARD1 PE=1 SV=1//3.54877e-152
Cm155320	236.3889788	28.06770611	3.0742	5.70E-07	3.41E-05	--	sp|P24465|C71A1_PERAE Cytochrome P450 71A1 OS=Persea americana GN=CYP71A1 PE=1 SV=2//9.05797e-144
Cm155750	1853.931974	657.5386546	1.4954	0.0021877	0.040417	--	sp|Q9SI09|XERIC_ARATH Probable E3 ubiquitin-protein ligase XERICO OS=Arabidopsis thaliana GN=XERICO PE=1 SV=1//1.23464e-16
Cm155790	122.0830147	26.62909791	2.1968	0.001145	0.024166	--	sp|Q9FXE4|P2C14_ARATH Probable protein phosphatase 2C 14 OS=Arabidopsis thaliana GN=At1g67820 PE=2 SV=2//1.4435e-135
Cm156120	115.0132661	2.285852784	5.6529	1.21E-08	1.10E-06	--	sp|D4N502|DIOX3_PAPSO Codeine O-demethylase OS=Papaver somniferum GN=CODM PE=1 SV=1//1.15935e-73
Cm156250	43.87574103	1.359208277	5.0126	6.04E-05	0.0019963	--	sp|Q8YA32|INLI_LISMO Internalin-I OS=Listeria monocytogenes serovar 1/2a (strain ATCC BAA-679 / EGD-e) GN=inlI PE=3 SV=1//1.91446e-09
Cm156620	7696.071866	340.4557164	4.4986	6.01E-17	2.49E-14	--	sp|Q8LPN7|RNG1L_ARATH E3 ubiquitin-protein ligase RING1-like OS=Arabidopsis thaliana GN=At3g19950 PE=1 SV=1//3.08556e-21
Cm156670	53.18194303	7.05428382	2.9144	0.00073356	0.016868	--	-//-
Cm156710	46.27082398	0	Inf	1.25E-07	8.85E-06	--	sp|Q09893|YAI5_SCHPO Uncharacterized protein C24B11.05 OS=Schizosaccharomyces pombe (strain 972 / ATCC 24843) GN=SPAC24B11.05 PE=3 SV=1//1.79157e-18
Cm156760	824.1877529	179.9968896	2.195	1.76E-05	0.00068181	--	sp|P0C883|SCL33_ARATH Scarecrow-like protein 33 OS=Arabidopsis thaliana GN=SCL33 PE=1 SV=1//3.91858e-173
Cm157050	121.5228353	20.41462002	2.5736	7.56E-05	0.002435	--	sp|F4HSD5|TRM32_ARATH Protein TRM32 OS=Arabidopsis thaliana GN=TRM32 PE=2 SV=1//3.90617e-19
Cm157210	97.22723945	8.171945399	3.5726	1.43E-06	7.58E-05	--	sp|Q9SEI0|WER_ARATH Transcription factor WER OS=Arabidopsis thaliana GN=WER PE=1 SV=1//1.13583e-50
Cm157220	96.22535783	1.513486946	5.9905	1.64E-07	1.14E-05	--	sp|Q1PFE1|AIL1_ARATH AP2-like ethylene-responsive transcription factor AIL1 OS=Arabidopsis thaliana GN=AIL1 PE=2 SV=1//3.82233e-124
Cm157240	265.7453457	1.457463648	7.5104	7.20E-19	4.55E-16	--	sp|Q8L8A6|GRF5_ARATH Growth-regulating factor 5 OS=Arabidopsis thaliana GN=GRF5 PE=1 SV=1//1.81202e-56
Cm157430	22.40243577	0	Inf	0.00023491	0.0063658	--	sp|P24465|C71A1_PERAE Cytochrome P450 71A1 OS=Persea americana GN=CYP71A1 PE=1 SV=2//8.42754e-132
Cm157440	711.5931941	40.97469107	4.1182	1.70E-12	3.40E-10	--	sp|P24465|C71A1_PERAE Cytochrome P450 71A1 OS=Persea americana GN=CYP71A1 PE=1 SV=2//4.89685e-125
Cm157450	2530.698994	623.2209199	2.0217	5.61E-05	0.0018745	--	sp|P24465|C71A1_PERAE Cytochrome P450 71A1 OS=Persea americana GN=CYP71A1 PE=1 SV=2//4.51657e-131
Cm157630	4510.327275	209.9674418	4.425	2.29E-10	3.17E-08	--	sp|Q9LMA8|TI10A_ARATH Protein TIFY 10A OS=Arabidopsis thaliana GN=TIFY10A PE=1 SV=1//1.63603e-26
Cm157880	1987.620062	217.412701	3.1925	4.27E-10	5.42E-08	--	sp|Q1S9I9|H2B1_MEDTR Probable histone H2B.1 OS=Medicago truncatula PE=3 SV=3//3.31374e-51
Cm157890	53.69590663	6.796041383	2.982	0.002518	0.045106	--	sp|C0LGT6|EFR_ARATH LRR receptor-like serine/threonine-protein kinase EFR OS=Arabidopsis thaliana GN=EFR PE=1 SV=1//1.3887e-06
Cm157930	490.4099879	23.19046181	4.4024	1.51E-08	1.33E-06	--	sp|Q9FSG7|TP1A_MALDO Thaumatin-like protein 1a OS=Malus domestica GN=TL1 PE=1 SV=1//2.02616e-116
Cm158140	42.47725811	1.432899805	4.8897	5.46E-05	0.0018359	--	-//-
Cm158460	4326.93576	66.83831875	6.0165	0.00019275	0.0054112	--	sp|Q8LB81|GDL79_ARATH GDSL esterase/lipase At5g33370 OS=Arabidopsis thaliana GN=At5g33370 PE=2 SV=1//0
Cm158830	182.7016682	52.84372972	1.7897	0.0023996	0.043663	--	-//-
Cm159920	311.0298754	74.94335413	2.0532	0.00019748	0.0054764	--	-//-
Cm159930	2622.850859	307.6529708	3.0918	1.51E-09	1.68E-07	--	-//-
Cm160150	136.002076	17.86933758	2.9281	9.82E-06	0.00041423	--	sp|A6T923|HPXO_KLEP7 FAD-dependent urate hydroxylase OS=Klebsiella pneumoniae subsp. pneumoniae (strain ATCC 700721 / MGH 78578) GN=hpxO PE=1 SV=1//3.53579e-22
Cm160250	1954.142114	108.4386497	4.1716	0.0018185	0.034935	--	sp|Q9SF78|GDL29_ARATH GDSL esterase/lipase At1g71691 OS=Arabidopsis thaliana GN=At1g71691 PE=2 SV=1//2.66418e-179
Cm160480	3223.957768	402.5826264	3.0015	0.0009718	0.02134	--	sp|P84527|KIWEL_ACTDE Kiwellin OS=Actinidia deliciosa PE=1 SV=1//3.96679e-88
Cm161030	1175.765991	352.4286048	1.7382	0.00039532	0.0098755	--	sp|Q84VY2|NET4B_ARATH Protein NETWORKED 4B OS=Arabidopsis thaliana GN=NET4B PE=2 SV=1//2.30086e-14
Cm162170	6217.029714	802.6456156	2.9534	3.77E-09	3.81E-07	--	sp|Q9SJ52|YLS9_ARATH Protein YLS9 OS=Arabidopsis thaliana GN=YLS9 PE=2 SV=1//4.919e-14
Cm162340	601.4094695	197.2051501	1.6087	0.0010061	0.021908	--	sp|O48790|CCB14_ARATH Cyclin-B1-4 OS=Arabidopsis thaliana GN=CYCB1-4 PE=2 SV=1//1.06255e-141
Cm163010	83.36548482	2.359544313	5.1429	1.22E-05	0.00049854	--	sp|Q9C9H7|RLP12_ARATH Receptor-like protein 12 OS=Arabidopsis thaliana GN=RLP12 PE=2 SV=2//4.56353e-30
Cm163020	21.7926021	0	Inf	0.00030277	0.0079687	--	-//-
Cm163050	562.034461	112.7228878	2.3179	9.46E-06	0.00040237	--	sp|Q9C9H7|RLP12_ARATH Receptor-like protein 12 OS=Arabidopsis thaliana GN=RLP12 PE=2 SV=2//3.93516e-71
Cm163060	18.38834142	0	Inf	0.0010171	0.022064	--	sp|Q9C9H7|RLP12_ARATH Receptor-like protein 12 OS=Arabidopsis thaliana GN=RLP12 PE=2 SV=2//2.76778e-06
Cm163100	45.1696055	3.662944016	3.6243	0.00016284	0.0046756	--	-//-
Cm163160	2251.269134	454.0686115	2.3098	2.15E-06	0.0001092	--	sp|Q9LJZ5|UBC19_ARATH Ubiquitin-conjugating enzyme E2 19 OS=Arabidopsis thaliana GN=UBC19 PE=1 SV=1//5.22859e-07
Cm163320	23.70740678	0	Inf	0.00016515	0.0047162	--	sp|Q9LP24|Y1571_ARATH Probable leucine-rich repeat receptor-like protein kinase At1g35710 OS=Arabidopsis thaliana GN=At1g35710 PE=2 SV=1//9.14357e-37
Cm163330	179.6658563	0.339802069	9.0464	2.39E-17	1.09E-14	--	sp|Q9LP24|Y1571_ARATH Probable leucine-rich repeat receptor-like protein kinase At1g35710 OS=Arabidopsis thaliana GN=At1g35710 PE=2 SV=1//3.83476e-06
Cm163350	292.3219136	3.662944016	6.3184	3.51E-18	1.90E-15	--	sp|Q9LP24|Y1571_ARATH Probable leucine-rich repeat receptor-like protein kinase At1g35710 OS=Arabidopsis thaliana GN=At1g35710 PE=2 SV=1//5.63086e-07
Cm163380	577.8866403	86.19130048	2.7452	2.90E-07	1.91E-05	--	sp|Q27IK6|POK2_ARATH Phragmoplast orienting kinesin 2 OS=Arabidopsis thaliana GN=POK2 PE=2 SV=1//0
Cm163490	66.30856033	1.019406208	6.0234	0.002049	0.038524	--	sp|Q9LMP1|WAK2_ARATH Wall-associated receptor kinase 2 OS=Arabidopsis thaliana GN=WAK2 PE=1 SV=1//2.2113e-25
Cm163590	20.90651277	0	Inf	0.0003551	0.009041	--	-//-
Cm164310	583.323795	109.2153091	2.4171	1.25E-05	0.00050684	--	sp|Q9FNP8|RS193_ARATH 40S ribosomal protein S19-3 OS=Arabidopsis thaliana GN=RPS19C PE=2 SV=1//2.63347e-08
Cm164490	1922.388858	539.8178629	1.8324	0.00019704	0.0054764	--	sp|Q9S7I6|RPK2_ARATH LRR receptor-like serine/threonine-protein kinase RPK2 OS=Arabidopsis thaliana GN=RPK2 PE=2 SV=1//0
Cm164630	132.1046925	29.7584189	2.1503	0.001211	0.025218	--	-//-
Cm164640	1199.091721	302.2472553	1.9881	0.0020503	0.038524	--	-//-
Cm164650	621.2670368	164.8081436	1.9144	8.63E-05	0.0027189	--	-//-
Cm164700	394.2968852	9.086415348	5.4394	1.18E-05	0.00048486	--	-//-
Cm164710	160.9176338	7.474673031	4.4282	1.63E-09	1.78E-07	--	sp|P45268|Y1604_HAEIN Putative phosphate permease HI_1604 OS=Haemophilus influenzae (strain ATCC 51907 / DSM 11121 / KW20 / Rd) GN=HI_1604 PE=3 SV=1//6.15908e-21
Cm165580	27.51840329	1.093097736	4.6539	0.00099995	0.021798	--	-//-
Cm165720	62.66472645	1.82182956	5.1042	1.27E-06	6.82E-05	--	-//-
Cm166110	656.5927767	2.742980396	7.9031	4.62E-26	6.81E-23	--	sp|Q5PNY6|PUB21_ARATH U-box domain-containing protein 21 OS=Arabidopsis thaliana GN=PUB21 PE=2 SV=1//1.15105e-62
Cm166120	319.1662072	3.051537735	6.7086	9.88E-20	6.90E-17	--	sp|Q5PNY6|PUB21_ARATH U-box domain-containing protein 21 OS=Arabidopsis thaliana GN=PUB21 PE=2 SV=1//8.36715e-118
Cm166290	158.4334336	28.4590103	2.4769	0.00017635	0.0050039	--	sp|Q8L612|MACP1_ARATH MACPF domain-containing protein At1g14780 OS=Arabidopsis thaliana GN=At1g14780 PE=2 SV=1//0
Cm166490	110.8070439	3.81700796	4.8595	8.28E-09	7.79E-07	--	sp|Q9SLD4|ZAT11_ARATH Zinc finger protein ZAT11 OS=Arabidopsis thaliana GN=ZAT11 PE=2 SV=1//3.43051e-44
Cm166500	757.8120643	130.6110938	2.5366	0.0011324	0.02401	--	sp|O23826|K125_TOBAC 125 kDa kinesin-related protein OS=Nicotiana tabacum GN=TKRP125 PE=1 SV=1//0
Cm166630	188.958044	14.29958471	3.724	5.24E-09	5.19E-07	--	sp|P25317|GSTXA_TOBAC Probable glutathione S-transferase parA OS=Nicotiana tabacum GN=PARA PE=2 SV=1//2.05913e-113
Cm166830	653.3899557	159.9671076	2.0302	1.00E-04	0.0030941	--	sp|Q9I869|KF22A_XENLA Kinesin-like protein KIF22-A OS=Xenopus laevis GN=kif22-a PE=1 SV=1//3.31821e-74
Cm167160	26.32606884	0	Inf	6.78E-05	0.0022105	--	sp|Q9SFC7|FB135_ARATH F-box protein At3g07870 OS=Arabidopsis thaliana GN=At3g07870 PE=2 SV=1//3.56182e-27
Cm167170	106.0389009	12.42151713	3.0937	2.15E-05	0.00080266	--	sp|Q9SFC7|FB135_ARATH F-box protein At3g07870 OS=Arabidopsis thaliana GN=At3g07870 PE=2 SV=1//7.36576e-31
Cm167290	471.8525953	118.5036147	1.9934	9.05E-05	0.0028408	--	sp|O81263|KITH_ORYSJ Thymidine kinase OS=Oryza sativa subsp. japonica GN=TK PE=2 SV=2//1.98551e-102
Cm167480	3280.901648	968.5049059	1.7603	0.0003293	0.0085566	--	sp|Q9LY77|ACA12_ARATH Calcium-transporting ATPase 12, plasma membrane-type OS=Arabidopsis thaliana GN=ACA12 PE=2 SV=1//5.80608e-128
Cm167540	63.45085577	11.91526183	2.4128	0.0018687	0.035641	--	sp|Q9C9H7|RLP12_ARATH Receptor-like protein 12 OS=Arabidopsis thaliana GN=RLP12 PE=2 SV=2//2.60882e-119
Cm167830	327.584505	71.46636297	2.1965	4.99E-05	0.0016989	--	-//-
Cm168130	1081.270592	207.6458366	2.3805	3.40E-06	0.00016512	--	sp|Q8LPL5|FZR3_ARATH Protein FIZZY-RELATED 3 OS=Arabidopsis thaliana GN=FZR3 PE=1 SV=1//0
Cm168270	197.8688068	6.053733059	5.0306	5.81E-12	1.09E-09	--	sp|Q9M052|U76F1_ARATH UDP-glycosyltransferase 76F1 OS=Arabidopsis thaliana GN=UGT76F1 PE=2 SV=1//2.33996e-60
Cm168340	274.2977911	50.05948975	2.454	3.40E-05	0.001211	--	-//-
Cm168820	2347.545639	846.0846742	1.4723	0.001638	0.032001	--	-//-
Cm168880	250.3729002	61.32197212	2.0296	0.00013217	0.0039221	--	sp|F4I2H7|TPX2_ARATH Protein TPX2 OS=Arabidopsis thaliana GN=TPX2 PE=1 SV=1//2.07298e-15
Cm168980	943.1840897	193.2363515	2.2872	6.82E-06	0.00030122	--	sp|Q9FHM4|MA653_ARATH 65-kDa microtubule-associated protein 3 OS=Arabidopsis thaliana GN=MAP65-3 PE=1 SV=1//0
Cm169220	1302.557355	203.4116852	2.6789	5.80E-07	3.46E-05	--	sp|Q9FMR3|NAC90_ARATH NAC domain-containing protein 90 OS=Arabidopsis thaliana GN=NAC090 PE=2 SV=1//1.93325e-75
Cm169350	492.7584987	23.46163657	4.3925	8.59E-13	1.82E-10	--	sp|C0LGQ5|GSO1_ARATH LRR receptor-like serine/threonine-protein kinase GSO1 OS=Arabidopsis thaliana GN=GSO1 PE=2 SV=1//5.01123e-09
Cm169440	215.7196622	48.60611783	2.1499	0.00031987	0.0083422	--	sp|Q9XIN8|FB119_ARATH F-box protein At2g27310 OS=Arabidopsis thaliana GN=At2g27310 PE=2 SV=1//1.42928e-73
Cm169500	87.81129919	0.926644508	6.5662	5.20E-10	6.44E-08	--	sp|Q94KL7|SILD_FORIN Secoisolariciresinol dehydrogenase (Fragment) OS=Forsythia intermedia PE=1 SV=1//6.96406e-96
Cm169910	1320.681517	20.37217322	6.0185	5.10E-17	2.15E-14	--	sp|O04681|PTI5_SOLLC Pathogenesis-related genes transcriptional activator PTI5 OS=Solanum lycopersicum GN=PTI5 PE=2 SV=1//6.95437e-42
Cm170020	207.4882327	2.038812415	6.6692	2.18E-15	6.89E-13	--	sp|Q8LGN0|GLR27_ARATH Glutamate receptor 2.7 OS=Arabidopsis thaliana GN=GLR2.7 PE=2 SV=3//1.6066e-131
Cm170100	1520.021932	243.9035982	2.6397	4.59E-07	2.86E-05	--	sp|Q8GYW8|SCT_ARATH Spermidine coumaroyl CoA acyltransferase OS=Arabidopsis thaliana GN=SCT PE=1 SV=1//2.15903e-52
Cm170840	160.6311164	28.79881236	2.4797	0.00019474	0.0054442	--	sp|Q9LYN8|EMS1_ARATH Leucine-rich repeat receptor protein kinase EMS1 OS=Arabidopsis thaliana GN=EMS1 PE=1 SV=1//0
Cm171210	212.4210246	23.55849	3.1726	1.13E-06	6.17E-05	--	-//-
Cm171330	47.77348404	5.738494833	3.0575	0.0015327	0.030413	--	sp|Q84MA5|CAAT1_ARATH Cationic amino acid transporter 1 OS=Arabidopsis thaliana GN=CAT1 PE=1 SV=1//0
Cm172130	630.3625055	1.408335962	8.806	1.54E-26	2.40E-23	--	sp|Q8VWJ1|HPT1_ARATH Homogentisate phytyltransferase 1, chloroplastic OS=Arabidopsis thaliana GN=HPT1 PE=1 SV=1//1.02037e-101
Cm172370	3623.556434	27.40674269	7.0467	2.04E-29	5.41E-26	--	sp|Q9SAH7|WRK40_ARATH Probable WRKY transcription factor 40 OS=Arabidopsis thaliana GN=WRKY40 PE=1 SV=1//1.57217e-79
Cm172400	38.161431	1.019406208	5.2263	0.0025708	0.045866	--	sp|Q6NQ99|POLAR_ARATH Protein POLAR LOCALIZATION DURING ASYMMETRIC DIVISION AND REDISTRIBUTION OS=Arabidopsis thaliana GN=POLAR PE=2 SV=1//6.64467e-09
Cm172410	1823.988758	376.7151959	2.2756	6.54E-06	0.00028979	--	sp|Q9S7H4|CM2_ARATH Chorismate mutase 2 OS=Arabidopsis thaliana GN=CM2 PE=1 SV=1//7.46459e-115
Cm172420	221.7061285	44.72350117	2.3095	0.00016643	0.0047477	--	sp|Q9LK40|NRPD2_ARATH DNA-directed RNA polymerases IV and V subunit 2 OS=Arabidopsis thaliana GN=NRPD2 PE=1 SV=1//9.09573e-09
Cm172780	33.30375154	1.383772119	4.589	0.00056179	0.013427	--	sp|O31581|YFHM_BACSU AB hydrolase superfamily protein YfhM OS=Bacillus subtilis (strain 168) GN=yfhM PE=3 SV=1//9.55964e-17
Cm172880	769.9474696	93.55489941	3.0409	1.84E-08	1.61E-06	--	sp|Q0WVF5|MCM4_ARATH DNA replication licensing factor MCM4 OS=Arabidopsis thaliana GN=MCM4 PE=1 SV=1//0
Cm173080	358.4463125	63.22859414	2.5031	6.97E-05	0.0022691	--	-//-
Cm173480	129.8151149	7.42533062	4.1279	4.18E-08	3.40E-06	--	sp|Q93ZY7|NUD12_ARATH Nudix hydrolase 12, mitochondrial OS=Arabidopsis thaliana GN=NUDT12 PE=2 SV=1//1.35967e-23
Cm173850	7278.826995	1087.379931	2.7428	3.96E-08	3.24E-06	--	sp|Q9STN5|Y4833_ARATH Uncharacterized protein At4g08330, chloroplastic OS=Arabidopsis thaliana GN=At4g08330 PE=1 SV=1//1.42934e-06
Cm174280	248.9077359	70.71727313	1.8155	0.0011728	0.024636	--	sp|Q6YZE8|SPL16_ORYSJ Squamosa promoter-binding-like protein 16 OS=Oryza sativa subsp. japonica GN=SPL16 PE=2 SV=1//1.56649e-24
Cm174290	374.979514	58.02943073	2.692	1.57E-06	8.22E-05	--	sp|Q84WJ2|PRI2_ARATH Probable DNA primase large subunit OS=Arabidopsis thaliana GN=At1g67320 PE=2 SV=2//0
Cm174310	644.104607	120.5896228	2.4172	7.65E-06	0.00033233	--	sp|Q9FYA2|WRK75_ARATH Probable WRKY transcription factor 75 OS=Arabidopsis thaliana GN=WRKY75 PE=2 SV=1//8.39564e-53
Cm174470	2314.627456	517.7203977	2.1605	1.42E-05	0.00056635	--	sp|O65373|BAG5_ARATH BAG family molecular chaperone regulator 5, mitochondrial OS=Arabidopsis thaliana GN=BAG5 PE=1 SV=1//1.18873e-12
Cm174560	14.95648722	0	Inf	0.0027718	0.048443	--	sp|Q39202|RLK1_ARATH G-type lectin S-receptor-like serine/threonine-protein kinase RLK1 OS=Arabidopsis thaliana GN=RLK1 PE=2 SV=2//2.23237e-31
Cm174640	775.8467071	116.9033022	2.7305	4.64E-07	2.88E-05	--	sp|Q39202|RLK1_ARATH G-type lectin S-receptor-like serine/threonine-protein kinase RLK1 OS=Arabidopsis thaliana GN=RLK1 PE=2 SV=2//7.30652e-27
Cm177440	309.3217751	28.37723594	3.4463	0.00018211	0.0051397	--	sp|Q9AXT8|CMT1_MAIZE DNA (cytosine-5)-methyltransferase 1 OS=Zea mays GN=MET2A PE=1 SV=1//0
Cm177710	34.02385417	1.432899805	4.5695	0.00040419	0.010059	--	sp|O49432|QRT3_ARATH Polygalacturonase QRT3 OS=Arabidopsis thaliana GN=QRT3 PE=2 SV=1//1.70355e-148
Cm177900	21.81452621	0	Inf	0.00026707	0.0071495	--	sp|P22242|DRPE_CRAPL Desiccation-related protein PCC13-62 OS=Craterostigma plantagineum PE=2 SV=1//1.62689e-77
Cm178010	176.2509115	34.76451963	2.3419	5.39E-05	0.0018139	--	sp|Q8L4H0|WEE1_ARATH Wee1-like protein kinase OS=Arabidopsis thaliana GN=WEE1 PE=1 SV=1//0
Cm178050	29.69269713	0	Inf	1.94E-05	0.00073697	--	sp|Q5JK32|HAK5_ORYSJ Potassium transporter 5 OS=Oryza sativa subsp. japonica GN=HAK5 PE=2 SV=2//0
Cm178480	517.3576579	33.22118989	3.961	1.52E-11	2.60E-09	--	sp|Q6XBF8|CDR1_ARATH Aspartic proteinase CDR1 OS=Arabidopsis thaliana GN=CDR1 PE=1 SV=1//2.82548e-113
Cm178520	151.2699313	10.42084506	3.8596	3.89E-08	3.19E-06	--	sp|Q6XBF8|CDR1_ARATH Aspartic proteinase CDR1 OS=Arabidopsis thaliana GN=CDR1 PE=1 SV=1//4.48127e-108
Cm178700	27.83005719	1.408335962	4.3046	0.0015512	0.030672	--	sp|Q8GYN5|RIN4_ARATH RPM1-interacting protein 4 OS=Arabidopsis thaliana GN=RIN4 PE=1 SV=1//8.85941e-15
Cm178710	300.9431411	55.89020324	2.4288	0.0001063	0.0032793	--	sp|Q8GYN5|RIN4_ARATH RPM1-interacting protein 4 OS=Arabidopsis thaliana GN=RIN4 PE=1 SV=1//6.04671e-22
Cm178880	7756.943656	1057.73199	2.8745	0.00051803	0.012483	--	sp|Q41350|OLP1_SOLLC Osmotin-like protein OS=Solanum lycopersicum PE=1 SV=1//1.11162e-133
Cm179010	5817.440832	1235.610002	2.2352	3.58E-06	0.00017166	--	sp|Q1S9I9|H2B1_MEDTR Probable histone H2B.1 OS=Medicago truncatula PE=3 SV=3//3.17216e-56
Cm179040	242.1329283	24.72140226	3.292	1.01E-05	0.0004231	--	sp|P19177|H2A_PETCR Histone H2A OS=Petroselinum crispum PE=2 SV=1//1.41076e-57
Cm179050	81.44396823	2.946386751	4.7888	1.36E-05	0.00054624	--	sp|P19177|H2A_PETCR Histone H2A OS=Petroselinum crispum PE=2 SV=1//1.41076e-57
Cm179160	3309.899011	44.74019691	6.2091	3.22E-22	3.05E-19	--	sp|Q9LX85|ZAT8_ARATH Zinc finger protein ZAT8 OS=Arabidopsis thaliana GN=ZAT8 PE=2 SV=1//1.16985e-21
Cm179170	293.8186877	80.42490784	1.8692	0.0010736	0.023045	--	sp|Q9FJF4|MBD7_ARATH Methyl-CpG-binding domain-containing protein 7 OS=Arabidopsis thaliana GN=MBD7 PE=1 SV=1//1.35936e-23
Cm179340	4314.032763	105.4332081	5.3546	1.03E-16	3.96E-14	--	sp|Q9FGH9|E70B1_ARATH Exocyst complex component EXO70B1 OS=Arabidopsis thaliana GN=EXO70B1 PE=1 SV=1//3.52017e-74
Cm179520	259.1308427	82.43721143	1.6523	0.0024074	0.043776	--	-//-
Cm179550	1744.859842	4.107682344	8.7306	2.21E-21	1.96E-18	--	sp|Q9FIZ3|GSO2_ARATH LRR receptor-like serine/threonine-protein kinase GSO2 OS=Arabidopsis thaliana GN=GSO2 PE=2 SV=2//1.77262e-31
Cm179870	124.8584222	24.77580889	2.3333	0.00068639	0.015946	--	-//-
Cm181030	92.69165629	21.64432819	2.0985	0.0015785	0.03109	--	sp|Q5E9Y6|PRUNE_BOVIN Protein prune homolog OS=Bos taurus GN=PRUNE PE=2 SV=1//2.69752e-24
Cm181220	213.5075836	26.30717879	3.0208	1.44E-06	7.61E-05	--	-//-
Cm181660	2560.303158	18.16690757	7.1389	3.88E-30	1.29E-26	--	sp|Q9FJ93|DRE1D_ARATH Dehydration-responsive element-binding protein 1D OS=Arabidopsis thaliana GN=DREB1D PE=2 SV=1//7.90314e-66
Cm182070	4260.334036	1378.513581	1.6279	0.00084995	0.019013	--	sp|Q39023|MPK3_ARATH Mitogen-activated protein kinase 3 OS=Arabidopsis thaliana GN=MPK3 PE=1 SV=2//6.82363e-16
Cm182170	176.460305	20.98239228	3.0721	1.19E-06	6.43E-05	--	-//-
Cm182180	370.8623019	17.96759295	4.3674	0.00020351	0.0056181	--	-//-
Cm182340	428.2021476	15.51000799	4.787	0.00019515	0.0054498	--	-//-
Cm182460	32.21390022	0	Inf	9.36E-06	0.00039869	--	sp|Q2TSC7|PCS1_LOTJA Glutathione gamma-glutamylcysteinyltransferase 1 OS=Lotus japonicus GN=PCS1 PE=2 SV=1//1.14556e-143
Cm182550	534.3618763	182.5593102	1.5495	0.0023918	0.043552	--	sp|Q9SFC6|GDIR_ARATH Rho GDP-dissociation inhibitor 1 OS=Arabidopsis thaliana GN=GDI1 PE=1 SV=1//1.50675e-55
Cm182610	720.5330438	231.5904395	1.6375	0.0005768	0.013712	--	sp|F4IDQ5|JASON_ARATH Protein JASON OS=Arabidopsis thaliana GN=JASON PE=2 SV=1//7.03456e-10
Cm182670	523.5711701	115.058096	2.186	7.84E-05	0.0025113	--	sp|Q9LP24|Y1571_ARATH Probable leucine-rich repeat receptor-like protein kinase At1g35710 OS=Arabidopsis thaliana GN=At1g35710 PE=2 SV=1//1.6792e-133
Cm183080	815.1510097	156.6232788	2.3798	4.41E-05	0.0015207	--	-//-
Cm183160	666.5598452	176.1586647	1.9199	0.00016672	0.0047509	--	sp|O80588|EDE1_ARATH Protein ENDOSPERM DEFECTIVE 1 OS=Arabidopsis thaliana GN=EDE1 PE=1 SV=1//9.34158e-66
Cm184270	1500.423621	274.2514358	2.4518	1.25E-06	6.70E-05	--	sp|P81748|MIFH_TRITR Macrophage migration inhibitory factor homolog OS=Trichuris trichiura PE=1 SV=2//1.42775e-08
Cm184550	761.2557735	241.2416344	1.6579	0.0016344	0.031953	--	-//-
Cm184620	480.7084172	151.0349709	1.6703	0.0017029	0.033121	--	sp|Q9SCK6|NAC62_ARATH NAC domain-containing protein 62 OS=Arabidopsis thaliana GN=NAC062 PE=1 SV=1//1.74541e-25
Cm184790	66.12643667	0	Inf	7.30E-10	8.84E-08	--	sp|Q3E9B4|OFP8_ARATH Transcription repressor OFP8 OS=Arabidopsis thaliana GN=OFP8 PE=2 SV=1//7.86185e-25
Cm184840	13056.02994	318.1637607	5.3588	6.54E-08	5.03E-06	--	sp|O82337|AGP16_ARATH Arabinogalactan peptide 16 OS=Arabidopsis thaliana GN=AGP16 PE=1 SV=1//1.42679e-09
Cm185150	245.2494421	4.917001309	5.6403	1.57E-09	1.73E-07	--	sp|Q9SSD1|TMM_ARATH Protein TOO MANY MOUTHS OS=Arabidopsis thaliana GN=TMM PE=1 SV=1//0
Cm185360	17180.61547	1373.007008	3.6454	5.13E-06	0.00023475	--	-//-
Cm185520	406.8657379	117.1167234	1.7966	0.00083394	0.018702	--	sp|Q9LXV5|NFYA1_ARATH Nuclear transcription factor Y subunit A-1 OS=Arabidopsis thaliana GN=NFYA1 PE=2 SV=1//7.67328e-46
Cm185790	289.1158084	57.18197142	2.338	0.00099876	0.02179	--	sp|Q6Q4D0|TONS_ARATH Protein TONSOKU OS=Arabidopsis thaliana GN=TSK PE=1 SV=2//3.40156e-33
Cm186750	45.78011276	1.019406208	5.4889	7.22E-06	0.00031589	--	sp|Q9SA25|WAKLG_ARATH Wall-associated receptor kinase-like 8 OS=Arabidopsis thaliana GN=WAKL8 PE=2 SV=1//4.24101e-13
Cm186910	5544.125002	708.2138217	2.9687	0.00053669	0.012909	--	sp|P29060|CHIA_TOBAC Acidic endochitinase OS=Nicotiana tabacum PE=1 SV=1//4.59967e-129
Cm187060	71.10690612	0	Inf	2.84E-10	3.80E-08	--	sp|Q9LY03|IRK_ARATH Probable LRR receptor-like serine/threonine-protein kinase IRK OS=Arabidopsis thaliana GN=IRK PE=1 SV=1//1.17964e-37
Cm187200	63.17538825	2.452306013	4.6872	4.15E-06	0.00019548	--	sp|Q9ZWC8|BRL1_ARATH Serine/threonine-protein kinase BRI1-like 1 OS=Arabidopsis thaliana GN=BRL1 PE=1 SV=1//1.72368e-38
Cm187230	38.65188159	2.742980396	3.8167	0.00081033	0.01825	--	sp|C0LGE4|Y1124_ARATH Probable LRR receptor-like serine/threonine-protein kinase At1g12460 OS=Arabidopsis thaliana GN=At1g12460 PE=2 SV=1//2.15304e-12
Cm187840	6802.81634	23.23107721	8.1939	3.32E-33	1.76E-29	--	sp|Q9SZ06|EF109_ARATH Ethylene-responsive transcription factor ERF109 OS=Arabidopsis thaliana GN=ERF109 PE=1 SV=1//7.5992e-25
Cm189690	50.62482044	6.095965132	3.0539	0.0021168	0.039493	--	sp|Q9SJ52|YLS9_ARATH Protein YLS9 OS=Arabidopsis thaliana GN=YLS9 PE=2 SV=1//1.00177e-15
Cm189970	1122.476242	313.0172861	1.8424	0.00022565	0.0061527	--	sp|Q9M384|SCR_ARATH Protein SCARECROW OS=Arabidopsis thaliana GN=SCR PE=1 SV=1//1.01483e-20
Cm190090	1014.28421	301.3036127	1.7512	0.0019378	0.036801	--	sp|P25859|CKB11_ARATH Cyclin-dependent kinase B1-1 OS=Arabidopsis thaliana GN=CDKB1-1 PE=1 SV=2//8.06724e-170
Cm191880	1208.57881	281.0089338	2.1046	0.00083753	0.018767	--	sp|Q5UL10|UFOG2_FRAAN Anthocyanidin 3-O-glucosyltransferase 2 OS=Fragaria ananassa GN=FGT PE=1 SV=1//3.48543e-10
Cm191980	3696.499715	541.1036686	2.7722	0.0017132	0.033274	--	sp|A8MS78|Y1583_ARATH Uncharacterized protein At1g05835 OS=Arabidopsis thaliana GN=At1g05835 PE=2 SV=1//1.93132e-28
Cm192340	271.5328198	47.20446275	2.5241	2.20E-05	0.00081929	--	sp|Q8W486|Y1491_ARATH Uncharacterized protein At1g04910 OS=Arabidopsis thaliana GN=At1g04910 PE=2 SV=1//1.07786e-77
Cm192350	584.9670603	179.088684	1.7077	0.0014281	0.02886	--	sp|Q9M394|SCKL1_ARATH Fructokinase-like 1, chloroplastic OS=Arabidopsis thaliana GN=FLN1 PE=1 SV=1//0
Cm192440	1041.559648	352.8084662	1.5618	0.0011533	0.024283	--	-//-
Cm192460	563.1552064	3.44046749	7.3548	6.45E-15	1.92E-12	--	sp|Q9SR40|LAC7_ARATH Laccase-7 OS=Arabidopsis thaliana GN=LAC7 PE=2 SV=1//0
Cm192540	56.46062052	3.594531434	3.9734	8.27E-05	0.0026233	--	sp|U3U992|UGT8_CATRO 7-deoxyloganetic acid glucosyltransferase OS=Catharanthus roseus GN=UGT709C2 PE=1 SV=1//6.79789e-10
Cm192720	7509.007007	1256.850105	2.5788	2.53E-07	1.69E-05	--	sp|P46518|LEA14_GOSHI Late embryogenesis abundant protein Lea14-A OS=Gossypium hirsutum GN=LEA14-A PE=2 SV=1//3.01073e-81
Cm193400	29868.72634	4386.526594	2.7675	5.00E-07	3.07E-05	--	sp|O80340|ERF78_ARATH Ethylene-responsive transcription factor 4 OS=Arabidopsis thaliana GN=ERF4 PE=1 SV=1//7.58571e-20
Cm193590	843.5888112	40.73863804	4.3721	2.63E-14	7.34E-12	--	sp|Q05963|FL3H_CALCH Naringenin,2-oxoglutarate 3-dioxygenase OS=Callistephus chinensis GN=FHT PE=2 SV=1//3.68859e-70
Cm193960	59.84865486	6.931249881	3.1101	0.00037657	0.0094876	--	sp|B6VJS4|ROMT_VITVI Trans-resveratrol di-O-methyltransferase OS=Vitis vinifera GN=ROMT PE=1 SV=2//4.49874e-124
Cm194000	264.9472323	51.62490826	2.3596	4.37E-05	0.0015102	--	sp|A6P6V9|CBDAS_CANSA Cannabidiolic acid synthase OS=Cannabis sativa GN=CBDAS PE=1 SV=1//2.0316e-170
Cm194020	36.82197706	0.339802069	6.7597	1.37E-05	0.00054975	--	sp|A6P6W0|CASL1_CANSA Cannabidiolic acid synthase-like 1 OS=Cannabis sativa GN=CBDAS2 PE=2 SV=1//1.42419e-177
Cm194040	512.4888489	5.801199019	6.465	6.68E-11	1.03E-08	--	sp|A6P6V9|CBDAS_CANSA Cannabidiolic acid synthase OS=Cannabis sativa GN=CBDAS PE=1 SV=1//3.63427e-148
Cm194050	286.1959193	10.81117675	4.7264	4.04E-05	0.0014161	--	sp|Q33DQ2|THCAI_CANSA Inactive tetrahydrocannabinolic acid synthase OS=Cannabis sativa PE=3 SV=1//1.96268e-172
Cm194910	50.47084615	6.672034953	2.9193	0.0014278	0.02886	--	sp|P17642|PRS2_SOLTU Pathogenesis-related protein STH-2 OS=Solanum tuberosum GN=STH-2 PE=2 SV=1//1.26071e-33
Cm194980	11153.85579	860.3689298	3.6964	1.70E-10	2.44E-08	--	sp|O50001|PRU1_PRUAR Major allergen Pru ar 1 OS=Prunus armeniaca PE=1 SV=1//1.0521e-47
Cm195020	116.8519002	21.57871949	2.437	0.00019629	0.0054645	--	sp|O50001|PRU1_PRUAR Major allergen Pru ar 1 OS=Prunus armeniaca PE=1 SV=1//6.698e-33
Cm195310	14446.04074	2233.198506	2.6935	1.55E-05	0.00060754	--	sp|P24068|OCS1_MAIZE Ocs element-binding factor 1 OS=Zea mays GN=OBF1 PE=2 SV=2//9.80283e-27
Cm195430	2410.680096	18.72918617	7.008	2.74E-27	4.84E-24	--	-//-
Cm195690	411.7928321	137.6223748	1.5812	0.0019566	0.037051	--	-//-
Cm195710	140.4935252	21.47076462	2.7101	4.60E-05	0.0015771	--	-//-
Cm195720	43.04972001	3.965792959	3.4403	0.00088652	0.019748	--	sp|P23244|HBP2_CASGL Hemoglobin-2 OS=Casuarina glauca GN=HBII PE=3 SV=1//1.98922e-96
Cm195740	183.6183922	18.4764374	3.313	8.65E-07	4.93E-05	--	sp|Q947C5|HBL1_GOSHI Non-symbiotic hemoglobin 1 OS=Gossypium hirsutum GN=HB1 PE=2 SV=1//1.21415e-06
Cm196110	715.5182638	52.02180675	3.7818	7.16E-09	6.86E-07	--	sp|O23039|ZIP5_ARATH Zinc transporter 5 OS=Arabidopsis thaliana GN=ZIP5 PE=2 SV=1//2.22345e-117
Cm196140	1066.718338	75.31311309	3.8241	3.81E-12	7.49E-10	--	-//-
Cm196770	903.6862314	255.1802873	1.8243	0.00058432	0.013878	--	sp|Q9SHF3|AGO2_ARATH Protein argonaute 2 OS=Arabidopsis thaliana GN=AGO2 PE=1 SV=1//0
Cm196910	384.1899794	3.217990963	6.8995	4.31E-21	3.46E-18	--	-//-
Cm197460	527.5600952	107.8831397	2.2899	1.48E-05	0.0005834	--	sp|Q9LDM4|CCB23_ARATH Cyclin-B2-3 OS=Arabidopsis thaliana GN=CYCB2-3 PE=2 SV=2//2.33258e-09
Cm198000	26.22293101	0.364365912	6.1693	0.00034779	0.0089063	--	sp|Q9AT54|SCGT_TOBAC Scopoletin glucosyltransferase OS=Nicotiana tabacum GN=TOGT1 PE=1 SV=1//3.72128e-07
Cm198010	1866.472817	512.6110785	1.8644	0.00016385	0.0046892	--	sp|Q8W3P8|AOG_PHAAN Abscisate beta-glucosyltransferase OS=Phaseolus angularis GN=AOG PE=1 SV=1//6.01531e-13
Cm198050	272.5892149	3.501769734	6.2825	1.33E-08	1.19E-06	--	sp|Q2V6J9|UFOG7_FRAAN UDP-glucose flavonoid 3-O-glucosyltransferase 7 OS=Fragaria ananassa GN=GT7 PE=1 SV=1//4.37244e-13
Cm198130	1699.984401	160.5438211	3.4045	8.43E-11	1.27E-08	--	sp|P42753|CCD31_ARATH Cyclin-D3-1 OS=Arabidopsis thaliana GN=CYCD3-1 PE=1 SV=3//7.09535e-97
Cm198310	527.0893062	94.15282982	2.485	3.47E-06	0.00016737	--	sp|Q9FDW1|MYB44_ARATH Transcription factor MYB44 OS=Arabidopsis thaliana GN=MYB44 PE=2 SV=1//3.41811e-54
Cm198400	109.6826013	12.79924482	3.0992	4.27E-05	0.0014817	--	sp|Q9MB73|LGT_CITUN Limonoid UDP-glucosyltransferase OS=Citrus unshiu PE=2 SV=1//1.97004e-45
Cm198410	531.4804422	93.34740132	2.5093	4.11E-06	0.00019397	--	sp|Q9MB73|LGT_CITUN Limonoid UDP-glucosyltransferase OS=Citrus unshiu PE=2 SV=1//3.9886e-53
Cm198520	622.2623715	87.8397812	2.8246	1.63E-05	0.00063577	--	sp|F4KAB8|MCM6_ARATH DNA replication licensing factor MCM6 OS=Arabidopsis thaliana GN=MCM6 PE=1 SV=1//0
Cm198780	417.6003839	128.2786895	1.7028	0.0015416	0.030545	--	sp|O64759|CAAT5_ARATH Cationic amino acid transporter 5 OS=Arabidopsis thaliana GN=CAT5 PE=1 SV=1//0
Cm199390	2852.865814	972.9179387	1.552	0.0020605	0.038666	--	sp|Q8RX83|CSLB3_ARATH Cellulose synthase-like protein B3 OS=Arabidopsis thaliana GN=CSLB3 PE=2 SV=1//0
Cm199430	1056.72897	220.6340653	2.2599	2.06E-05	0.00077647	--	sp|Q93WT0|WRK31_ARATH Probable WRKY transcription factor 31 OS=Arabidopsis thaliana GN=WRKY31 PE=2 SV=1//5.50277e-106
Cm199450	1492.761378	185.3077842	3.01	7.37E-09	7.03E-07	--	sp|Q54R82|MKKA_DICDI Mitogen-activated protein kinase kinase kinase A OS=Dictyostelium discoideum GN=mkkA PE=1 SV=2//2.59745e-53
Cm199480	7743.999605	2350.364103	1.7202	0.00034694	0.0088932	--	-//-
Cm199700	91.13116207	10.66907264	3.0945	9.29E-05	0.0029031	--	sp|A8R7E6|CERK1_ARATH Chitin elicitor receptor kinase 1 OS=Arabidopsis thaliana GN=CERK1 PE=1 SV=1//0
Cm199810	1885.389401	74.0572244	4.6701	8.67E-17	3.43E-14	--	sp|Q9C519|WRKY6_ARATH WRKY transcription factor 6 OS=Arabidopsis thaliana GN=WRKY6 PE=1 SV=1//1.56814e-119
Cm200530	479.4025309	8.740690157	5.7773	1.54E-17	7.44E-15	--	sp|O48723|PLP2_ARATH Patatin-like protein 2 OS=Arabidopsis thaliana GN=PLP2 PE=1 SV=1//0
Cm200710	290.0500587	84.53010166	1.7788	0.0015955	0.031309	--	sp|Q56XV8|CPNA2_ARATH Chaperonin 60 subunit alpha 2, chloroplastic OS=Arabidopsis thaliana GN=CPN60A2 PE=2 SV=1//5.1289e-32
Cm201550	3110.082429	1000.766817	1.6358	0.00070151	0.016231	--	-//-
Cm201570	119.6205611	3.212497292	5.2186	6.48E-10	7.89E-08	--	-//-
Cm201590	2343.072463	73.80317483	4.9886	4.94E-11	7.89E-09	--	-//-
Cm201630	884.4056825	193.9882458	2.1887	1.14E-05	0.00047234	--	-//-
Cm201900	1884.214962	542.4587109	1.7964	0.00017945	0.0050755	--	sp|Q2KHU8|IF2G_BOVIN Eukaryotic translation initiation factor 2 subunit 3 OS=Bos taurus GN=EIF2S3 PE=2 SV=1//0
Cm202520	405.13845	74.30091785	2.447	7.57E-06	0.00032997	--	-//-
Cm202700	125.1082508	13.54585959	3.2073	5.95E-05	0.0019718	--	sp|P27061|PPA1_SOLLC Acid phosphatase 1 OS=Solanum lycopersicum GN=APS1 PE=2 SV=1//1.55345e-62
Cm202800	165.99438	41.89346747	1.9863	0.0012677	0.026219	--	sp|Q9FKS8|LHT1_ARATH Lysine histidine transporter 1 OS=Arabidopsis thaliana GN=LHT1 PE=1 SV=1//0
Cm203200	147.4478283	2.186195472	6.0756	1.17E-10	1.71E-08	--	sp|Q9ZUB9|FB17_ARATH Putative F-box protein At1g23770 OS=Arabidopsis thaliana GN=At1g23770 PE=3 SV=1//1.0021e-28
Cm203480	963.3197728	26.29478951	5.1952	4.27E-18	2.26E-15	--	sp|Q9FIJ6|ACCR4_ARATH Serine/threonine-protein kinase-like protein CCR4 OS=Arabidopsis thaliana GN=CCR4 PE=1 SV=1//0
Cm203560	30.27492784	1.068533893	4.8244	0.00055306	0.013255	--	sp|Q6NLC8|Y1648_ARATH Uncharacterized protein At1g66480 OS=Arabidopsis thaliana GN=At1g66480 PE=2 SV=1//1.65456e-42
Cm203640	865.4481979	176.2875077	2.2955	6.58E-05	0.0021556	--	sp|Q0III6|DNJB6_BOVIN DnaJ homolog subfamily B member 6 OS=Bos taurus GN=DNAJB6 PE=2 SV=1//4.20672e-15
Cm203850	5327.278191	494.9107833	3.4282	2.07E-11	3.43E-09	--	sp|P68428|H32_WHEAT Histone H3.2 OS=Triticum aestivum PE=1 SV=2//3.99371e-74
Cm206100	46.6631609	0.339802069	7.1014	7.28E-07	4.25E-05	--	sp|P09761|WIN1_SOLTU Wound-induced protein WIN1 OS=Solanum tuberosum GN=WIN1 PE=2 SV=1//1.37353e-69
Cm206620	1207.043119	6.856156411	7.4599	2.85E-28	5.83E-25	--	sp|P14133|ASO_CUCSA L-ascorbate oxidase OS=Cucumis sativus PE=1 SV=1//0
Cm209300	26.38933068	0	Inf	4.97E-05	0.0016942	--	sp|Q8GSM7|HST_TOBAC Shikimate O-hydroxycinnamoyltransferase OS=Nicotiana tabacum GN=HST PE=1 SV=1//7.6713e-154
Cm209370	1012.146232	183.8324376	2.461	4.20E-06	0.0001972	--	sp|P09189|HSP7C_PETHY Heat shock cognate 70 kDa protein OS=Petunia hybrida GN=HSP70 PE=2 SV=1//0
Cm209380	585.562407	150.5192308	1.9599	0.0001651	0.0047162	--	sp|P09189|HSP7C_PETHY Heat shock cognate 70 kDa protein OS=Petunia hybrida GN=HSP70 PE=2 SV=1//1.31715e-169
Cm209390	71.44892784	8.961979467	2.995	0.00022591	0.0061535	--	sp|P09189|HSP7C_PETHY Heat shock cognate 70 kDa protein OS=Petunia hybrida GN=HSP70 PE=2 SV=1//0
Cm209400	678.3021824	25.45056353	4.7362	2.77E-09	2.88E-07	--	sp|P09189|HSP7C_PETHY Heat shock cognate 70 kDa protein OS=Petunia hybrida GN=HSP70 PE=2 SV=1//0
Cm210800	682.2824388	38.85270235	4.1343	8.25E-13	1.78E-10	--	sp|Q9SKB2|SBIR1_ARATH Leucine-rich repeat receptor-like serine/threonine/tyrosine-protein kinase SOBIR1 OS=Arabidopsis thaliana GN=SOBIR1 PE=1 SV=1//2.27274e-16
Cm212210	145.0737636	0	Inf	2.11E-16	7.78E-14	--	sp|P43309|PPO_MALDO Polyphenol oxidase, chloroplastic OS=Malus domestica PE=2 SV=1//0
Cm213160	83.6947028	8.171945399	3.3564	1.25E-05	0.00050684	--	-//-
Cm213890	1596.074426	475.1245937	1.7482	0.00034496	0.0088508	--	-//-
Cm214530	19549.54429	754.7961539	4.6949	2.63E-13	6.18E-11	--	sp|Q9FMS6|CAF1K_ARATH Probable CCR4-associated factor 1 homolog 11 OS=Arabidopsis thaliana GN=CAF1-11 PE=2 SV=1//1.32627e-140
Cm214830	17.408489	0	Inf	0.0014626	0.029419	--	sp|Q9LZX1|LOR15_ARATH Protein LURP-one-related 15 OS=Arabidopsis thaliana GN=At5g01750 PE=1 SV=1//3.37443e-75
Cm214840	992.5466862	13.65241252	6.1839	2.73E-22	2.79E-19	--	sp|Q9LZX1|LOR15_ARATH Protein LURP-one-related 15 OS=Arabidopsis thaliana GN=At5g01750 PE=1 SV=1//1.29594e-88
Cm214850	42.76606313	0	Inf	4.21E-07	2.65E-05	--	sp|Q9LZX1|LOR15_ARATH Protein LURP-one-related 15 OS=Arabidopsis thaliana GN=At5g01750 PE=1 SV=1//2.51069e-78
Cm214860	1405.737441	343.0715712	2.0347	5.61E-05	0.0018745	--	sp|Q9LZX1|LOR15_ARATH Protein LURP-one-related 15 OS=Arabidopsis thaliana GN=At5g01750 PE=1 SV=1//4.24737e-87
Cm214930	106.4235854	21.90473034	2.2805	0.0010698	0.023001	--	sp|Q9SCU0|SDR2A_ARATH Short-chain dehydrogenase reductase 2a OS=Arabidopsis thaliana GN=SDR2a PE=3 SV=1//8.41102e-141
Cm215010	24334.75089	4023.269852	2.5966	1.27E-07	8.97E-06	--	-//-
Cm215020	1106.996749	72.9226394	3.9241	0.0015945	0.031309	--	sp|Q6NKS1|P2C65_ARATH Probable protein phosphatase 2C 65 OS=Arabidopsis thaliana GN=At5g01700 PE=2 SV=1//3.7945e-130
Cm215220	5030.959983	1355.633972	1.8919	8.52E-05	0.0026954	--	sp|Q4KMJ1|CHAC2_DANRE Putative glutathione-specific gamma-glutamylcyclotransferase 2 OS=Danio rerio GN=chac2 PE=2 SV=1//3.09121e-23
Cm215400	7364.874613	2103.259033	1.808	0.00019569	0.0054533	--	sp|Q9SLN8|DBR_TOBAC 2-alkenal reductase (NADP(+)-dependent) OS=Nicotiana tabacum GN=DBR PE=1 SV=1//0
Cm215520	894.9096611	273.8728492	1.7082	0.0022167	0.040811	--	sp|Q6PQQ3|AIL5_ARATH AP2-like ethylene-responsive transcription factor AIL5 OS=Arabidopsis thaliana GN=AIL5 PE=2 SV=2//1.3594e-143
Cm215560	71.5297443	8.338398627	3.1007	0.00010063	0.0031116	--	-//-
Cm215760	207.833842	17.48708871	3.5711	4.35E-08	3.50E-06	--	sp|Q8LJT8|TKI1_ARATH TSL-kinase interacting protein 1 OS=Arabidopsis thaliana GN=TKI1 PE=1 SV=2//5.33213e-36
Cm216020	881.4157721	56.1670864	3.972	4.91E-13	1.10E-10	--	sp|Q9LY77|ACA12_ARATH Calcium-transporting ATPase 12, plasma membrane-type OS=Arabidopsis thaliana GN=ACA12 PE=2 SV=1//0
Cm216070	58.65631096	0	Inf	5.59E-09	5.50E-07	--	sp|O23320|CML8_ARATH Calmodulin-like protein 8 OS=Arabidopsis thaliana GN=CML8 PE=2 SV=1//1.56273e-08
Cm216290	433.9624884	118.6231	1.8712	0.00054707	0.013146	--	sp|D4N501|DIOX2_PAPSO Probable 2-oxoglutarate/Fe(II)-dependent dioxygenase OS=Papaver somniferum GN=DIOX2 PE=2 SV=1//2.07583e-60
Cm216460	255.5708413	19.64893506	3.7012	3.97E-09	4.01E-07	--	sp|Q9SQ64|COR2_PAPSO Non-functional NADPH-dependent codeinone reductase 2 OS=Papaver somniferum GN=COR2 PE=1 SV=1//5.01161e-134
Cm216560	2187.254023	294.6847095	2.8919	2.43E-08	2.09E-06	--	sp|Q9SZA4|CDC21_ARATH Cell division cycle 20.1, cofactor of APC complex OS=Arabidopsis thaliana GN=CDC20-1 PE=1 SV=1//0
Cm217310	84.69200476	8.877300596	3.254	4.41E-05	0.0015202	--	-//-
Cm217380	1119.702333	369.1931518	1.6007	0.0021428	0.039894	--	sp|Q38910|XTH23_ARATH Probable xyloglucan endotransglucosylase/hydrolase protein 23 OS=Arabidopsis thaliana GN=XTH23 PE=2 SV=1//1.74509e-154
Cm217390	216.2896325	65.70944214	1.7188	0.00085892	0.019181	--	sp|Q38857|XTH22_ARATH Xyloglucan endotransglucosylase/hydrolase protein 22 OS=Arabidopsis thaliana GN=XTH22 PE=1 SV=1//2.05234e-148
Cm217520	85.40324446	13.18720208	2.6952	0.00018449	0.0051904	--	-//-
Cm217720	29663.46623	576.4034668	5.6855	6.42E-24	7.75E-21	--	sp|Q96MB7|HARB1_HUMAN Putative nuclease HARBI1 OS=Homo sapiens GN=HARBI1 PE=1 SV=1//1.4097e-22
Cm218560	35.42192413	2.063376258	4.1016	0.00096506	0.02123	--	sp|Q9ZPS9|BRL2_ARATH Serine/threonine-protein kinase BRI1-like 2 OS=Arabidopsis thaliana GN=BRL2 PE=1 SV=1//2.55683e-15
Cm218760	213.9951202	0	Inf	3.55E-16	1.26E-13	--	sp|Q9C9H7|RLP12_ARATH Receptor-like protein 12 OS=Arabidopsis thaliana GN=RLP12 PE=2 SV=2//1.09108e-119
Cm218830	44.38294867	0	Inf	5.02E-07	3.08E-05	--	sp|Q9C9H7|RLP12_ARATH Receptor-like protein 12 OS=Arabidopsis thaliana GN=RLP12 PE=2 SV=2//4.79934e-38
Cm219920	484.3820555	153.0386616	1.6622	0.00077671	0.017582	--	sp|Q0PGJ6|AKRC9_ARATH Aldo-keto reductase family 4 member C9 OS=Arabidopsis thaliana GN=AKR4C9 PE=1 SV=1//2.98016e-153
Cm219960	357.4573975	39.49987454	3.1779	3.19E-08	2.67E-06	--	-//-
Cm220000	18.84856082	0	Inf	0.00067841	0.015802	--	-//-
Cm220180	172.7791277	23.32426836	2.889	3.51E-06	0.00016866	--	-//-
Cm220280	65.68153774	9.951328161	2.7225	0.0010876	0.02325	--	sp|Q0JIC2|GAM1_ORYSJ Transcription factor GAMYB OS=Oryza sativa subsp. japonica GN=GAM1 PE=2 SV=1//3.50797e-61
Cm220390	207.4176874	20.97119021	3.3061	0.0005636	0.013446	--	sp|P56330|SUI1_MAIZE Protein translation factor SUI1 homolog OS=Zea mays GN=TIF PE=3 SV=1//2.79227e-46
Cm220810	572.4326875	67.80859727	3.0776	3.80E-08	3.14E-06	--	sp|Q9LMA8|TI10A_ARATH Protein TIFY 10A OS=Arabidopsis thaliana GN=TIFY10A PE=1 SV=1//3.78805e-46
Cm220890	10788.04416	58.68188187	7.5223	1.74E-34	1.54E-30	--	sp|Q84QC2|ERF17_ARATH Ethylene-responsive transcription factor ERF017 OS=Arabidopsis thaliana GN=ERF017 PE=2 SV=1//1.38705e-48
Cm220990	133.2794974	19.43432664	2.7778	0.00069828	0.016194	--	sp|Q2KIP2|HASP_BOVIN Serine/threonine-protein kinase haspin OS=Bos taurus GN=GSG2 PE=2 SV=1//8.40451e-45
Cm221380	44.19938844	1.093097736	5.3375	0.001526	0.030303	--	-//-
Cm221540	38.94293022	2.86579961	3.7644	0.00079375	0.017922	--	-//-
Cm222570	1460.353109	6.023675545	7.9215	1.22E-07	8.73E-06	--	sp|Q42578|PER53_ARATH Peroxidase 53 OS=Arabidopsis thaliana GN=PER53 PE=1 SV=1//8.15678e-36
Cm222920	5792.467692	640.2037107	3.1776	4.07E-10	5.22E-08	--	sp|Q9C7A2|Y3236_ARATH Ankyrin repeat-containing protein At3g12360 OS=Arabidopsis thaliana GN=At3g12360 PE=2 SV=1//6.87664e-06
Cm223350	314.7875923	24.34895352	3.6924	1.26E-09	1.44E-07	--	-//-
Cm224090	2286.739953	415.4873988	2.4604	0.0019636	0.037131	--	-//-
Cm224110	344.3265682	4.435309854	6.2786	1.39E-05	0.00055625	--	sp|Q9ZU95|NUD17_ARATH Nudix hydrolase 17, mitochondrial OS=Arabidopsis thaliana GN=NUDT17 PE=2 SV=1//9.37516e-82
Cm224450	507.7401257	89.44032145	2.5051	4.82E-06	0.00022137	--	sp|Q9ZWQ9|FLS_CITUN Flavonol synthase/flavanone 3-hydroxylase OS=Citrus unshiu GN=FLS PE=1 SV=1//7.40762e-179
Cm224530	476.4039038	17.80372888	4.7419	5.14E-07	3.12E-05	--	sp|Q84KJ6|AMT31_ORYSJ Ammonium transporter 3 member 1 OS=Oryza sativa subsp. japonica GN=AMT3-1 PE=2 SV=1//0
Cm225400	298.0507528	69.87961394	2.0926	0.00012237	0.0036891	--	sp|Q9LQV2|RDR1_ARATH RNA-dependent RNA polymerase 1 OS=Arabidopsis thaliana GN=RDR1 PE=2 SV=1//0
Cm225520	381.4631459	63.57410461	2.585	4.55E-06	0.00021071	--	sp|Q9ZUX1|C94C1_ARATH Cytochrome P450 94C1 OS=Arabidopsis thaliana GN=CYP94C1 PE=2 SV=1//0
Cm226290	3826.938838	523.0928627	2.8711	4.33E-06	0.00020247	--	sp|Q8S8P5|WRK33_ARATH Probable WRKY transcription factor 33 OS=Arabidopsis thaliana GN=WRKY33 PE=1 SV=2//1.48504e-103
Cm226770	934.4798864	3.181037836	8.1985	5.42E-29	1.31E-25	--	sp|Q58FX0|BAP2_ARATH BON1-associated protein 2 OS=Arabidopsis thaliana GN=BAP2 PE=1 SV=1//5.77344e-30
Cm226780	162.7888761	16.03511873	3.3437	6.81E-07	4.00E-05	--	sp|Q58FX0|BAP2_ARATH BON1-associated protein 2 OS=Arabidopsis thaliana GN=BAP2 PE=1 SV=1//9.40077e-35
Cm227040	595.8689899	127.6031771	2.2233	1.90E-05	0.0007261	--	sp|Q8W4K5|VAB_ARATH VAN3-binding protein OS=Arabidopsis thaliana GN=VAB PE=1 SV=1//5.93356e-135
Cm227640	129.9853345	6.621505326	4.295	1.75E-08	1.54E-06	--	sp|Q9FGF8|ABR1_ARATH Ethylene-responsive transcription factor ABR1 OS=Arabidopsis thaliana GN=ABR1 PE=2 SV=1//3.54541e-30
Cm227700	33.45073758	0	Inf	5.31E-06	0.00024021	--	-//-
Cm227850	585.6599289	56.7739715	3.3668	1.30E-09	1.47E-07	--	sp|P0A573|Y2734_MYCBO Uncharacterized protein Mb2734 OS=Mycobacterium bovis (strain ATCC BAA-935 / AF2122/97) GN=Mb2734 PE=3 SV=1//3.65759e-07
Cm227870	243.9969575	67.11164026	1.8622	0.0012567	0.026028	--	sp|Q1A173|RADL6_ARATH Protein RADIALIS-like 6 OS=Arabidopsis thaliana GN=RL6 PE=2 SV=1//6.60978e-32
Cm228150	58.46614711	5.325001235	3.4567	0.00025921	0.0069745	--	sp|Q9C9H7|RLP12_ARATH Receptor-like protein 12 OS=Arabidopsis thaliana GN=RLP12 PE=2 SV=2//1.06969e-104
Cm228190	216.9045797	18.60475029	3.5433	6.47E-08	4.99E-06	--	sp|Q9C9H7|RLP12_ARATH Receptor-like protein 12 OS=Arabidopsis thaliana GN=RLP12 PE=2 SV=2//4.63306e-104
Cm228240	429.2392613	61.52496199	2.8025	2.61E-06	0.00012879	--	sp|Q9C9H7|RLP12_ARATH Receptor-like protein 12 OS=Arabidopsis thaliana GN=RLP12 PE=2 SV=2//6.14347e-17
Cm228700	241.5105012	74.53050471	1.6962	0.0018037	0.034676	--	-//-
Cm229250	36.77233226	0	Inf	1.86E-06	9.60E-05	--	sp|Q7XB14|HGGT_HORVU Homogentisate geranylgeranyltransferase OS=Hordeum vulgare GN=HGGT PE=1 SV=1//4.65675e-75
Cm229310	2941.530946	558.3207085	2.3974	1.46E-06	7.70E-05	--	sp|Q94F58|NAC89_ARATH NAC domain-containing protein 89 OS=Arabidopsis thaliana GN=NAC089 PE=1 SV=1//7.2082e-24
Cm230030	3727.287939	17.52932078	7.7322	2.15E-33	1.43E-29	--	sp|P83399|DEF1_VIGUN Defensin-like protein 1 OS=Vigna unguiculata PE=1 SV=1//6.12515e-16
Cm230060	137.1753846	1.606248646	6.4162	8.54E-13	1.82E-10	--	sp|Q15GI4|EGS1_OCIBA Eugenol synthase 1 OS=Ocimum basilicum GN=EGS1 PE=1 SV=1//2.46809e-103
Cm230130	95.21590057	18.70300566	2.3479	0.0013628	0.027811	--	-//-
Cm230410	2551.132596	816.186135	1.6442	0.00098169	0.02147	--	sp|Q93ZQ3|PLP9_ARATH Probable inactive patatin-like protein 9 OS=Arabidopsis thaliana GN=PLP9 PE=2 SV=1//0
Cm230470	345.870277	9.840683506	5.1353	2.17E-06	0.00010982	--	-//-
Cm231120	34.99974064	2.550561384	3.7785	0.0017568	0.033922	--	-//-
Cm232080	755.08277	75.16216838	3.3286	4.20E-08	3.40E-06	--	sp|O81001|GRF1_ARATH Growth-regulating factor 1 OS=Arabidopsis thaliana GN=GRF1 PE=1 SV=1//4.32868e-111
Cm232150	655.0320325	86.51719723	2.9205	5.02E-05	0.0017016	--	sp|Q9SY57|P2A10_ARATH Protein PHLOEM PROTEIN 2-LIKE A10 OS=Arabidopsis thaliana GN=PP2A10 PE=2 SV=1//2.28815e-119
Cm232860	30.60177823	0	Inf	0.0014072	0.028542	--	sp|O24370|LOX21_SOLTU Linoleate 13S-lipoxygenase 2-1, chloroplastic OS=Solanum tuberosum GN=LOX2.1 PE=1 SV=1//0
Cm233170	410.273002	130.6775614	1.6506	0.0028597	0.049651	--	sp|Q86KK2|FHIT_DICDI Bis(5&apos;-adenosyl)-triphosphatase OS=Dictyostelium discoideum GN=fhit PE=3 SV=1//2.54577e-35
Cm233380	566.0684587	24.65061524	4.5213	7.91E-10	9.50E-08	--	-//-
Cm234060	212.2924192	42.8290532	2.3094	0.00022364	0.0061103	--	sp|Q39110|GAOX1_ARATH Gibberellin 20 oxidase 1 OS=Arabidopsis thaliana GN=GA20OX1 PE=2 SV=2//9.5492e-50
Cm234160	69.35360412	12.6492726	2.4549	0.0025017	0.044912	--	-//-
Cm234190	3135.675105	887.2817282	1.8213	0.00011325	0.0034535	--	sp|Q94LX1|CLH1_CITUN Chlorophyllase-1, chloroplastic OS=Citrus unshiu PE=2 SV=1//2.48704e-116
Cm234470	558.1116539	134.4940393	2.053	0.00015763	0.0045455	--	-//-
Cm235200	256.0866701	78.98607196	1.697	0.0019322	0.03672	--	sp|Q9SD53|Y3720_ARATH UPF0481 protein At3g47200 OS=Arabidopsis thaliana GN=At3g47200 PE=2 SV=1//4.59529e-13
Cm235220	211.5876465	4.379286556	5.5944	9.21E-14	2.33E-11	--	sp|Q0WVM4|Y2239_ARATH Probable LRR receptor-like serine/threonine-protein kinase At2g23950 OS=Arabidopsis thaliana GN=At2g23950 PE=2 SV=1//3.82288e-07
Cm235690	331.1983979	55.11622073	2.5871	6.05E-05	0.0019969	--	sp|P24397|HY6H_HYONI Hyoscyamine 6-dioxygenase OS=Hyoscyamus niger GN=H6H PE=1 SV=1//1.29422e-65
Cm235760	130.3660562	34.36179865	1.9237	0.0020608	0.038666	--	-//-
Cm235790	943.9568721	304.7602458	1.631	0.0010639	0.02291	--	sp|Q9FFJ8|LIMYB_ARATH L10-interacting MYB domain-containing protein OS=Arabidopsis thaliana GN=LIMYB PE=1 SV=1//3.03943e-10
Cm235900	197.4522833	54.18645699	1.8655	0.0016546	0.032277	--	sp|P42736|RAP23_ARATH Ethylene-responsive transcription factor RAP2-3 OS=Arabidopsis thaliana GN=RAP2-3 PE=1 SV=2//1.47247e-34
Cm235980	3151.42365	1071.54712	1.5563	0.00076168	0.017398	--	sp|O81416|GUN17_ARATH Endoglucanase 17 OS=Arabidopsis thaliana GN=At4g02290 PE=2 SV=1//0
Cm236950	113.2081997	6.856156411	4.0454	3.62E-07	2.30E-05	--	sp|Q0J9X2|ROC2_ORYSJ Homeobox-leucine zipper protein ROC2 OS=Oryza sativa subsp. japonica GN=ROC2 PE=2 SV=1//7.20717e-128
Cm237050	51.48241039	0.339802069	7.2432	5.91E-05	0.0019658	--	sp|Q9LP24|Y1571_ARATH Probable leucine-rich repeat receptor-like protein kinase At1g35710 OS=Arabidopsis thaliana GN=At1g35710 PE=2 SV=1//8.61666e-13
Cm238010	25.92805306	0	Inf	7.85E-05	0.0025113	--	sp|Q9SCS7|HR3_ARATH RPW8-like protein 3 OS=Arabidopsis thaliana GN=HR3 PE=2 SV=1//4.49917e-09
Cm238220	122.1737555	3.916665273	4.9632	4.51E-06	0.00020984	--	sp|Q9FIZ3|GSO2_ARATH LRR receptor-like serine/threonine-protein kinase GSO2 OS=Arabidopsis thaliana GN=GSO2 PE=2 SV=2//1.22146e-43
Cm239020	207.4407232	46.01710075	2.1725	0.00038848	0.0097506	--	sp|Q5RBU7|PCP_PONAB Lysosomal Pro-X carboxypeptidase OS=Pongo abelii GN=PRCP PE=2 SV=1//1.40421e-89
Cm239260	137.9783918	24.6820747	2.4829	9.99E-05	0.0030941	--	sp|P0C8Q4|Y4990_ARATH Uncharacterized protein At4g19900 OS=Arabidopsis thaliana GN=At4g19900 PE=2 SV=1//5.18425e-37
Cm239820	146.8759222	31.21297803	2.2344	0.00073278	0.016868	--	sp|Q9NVI1|FANCI_HUMAN Fanconi anemia group I protein OS=Homo sapiens GN=FANCI PE=1 SV=4//8.55515e-17
Cm240240	59.3688852	5.992430815	3.3085	0.00017233	0.0049054	--	-//-
Cm240260	24266.81305	8792.110377	1.4647	0.0027637	0.048364	--	sp|O23044|PER3_ARATH Peroxidase 3 OS=Arabidopsis thaliana GN=PER3 PE=2 SV=1//1.26654e-111
Cm240330	4436.391823	801.6229771	2.4684	5.31E-07	3.20E-05	--	sp|O65759|H2AX_CICAR Histone H2AX OS=Cicer arietinum GN=HIS2A PE=2 SV=1//3.80506e-65
Cm240350	1826.611007	330.1114674	2.4681	9.06E-07	5.12E-05	--	sp|Q9LYC1|GID1B_ARATH Gibberellin receptor GID1B OS=Arabidopsis thaliana GN=GID1B PE=1 SV=1//0
Cm240620	1925.95299	57.26427586	5.0718	9.39E-09	8.68E-07	--	sp|P29063|PR4B_TOBAC Pathogenesis-related protein PR-4B OS=Nicotiana tabacum PE=2 SV=1//4.24914e-62
Cm240840	5831.924987	154.293389	5.2402	2.59E-20	1.91E-17	--	sp|Q9FSC0|ACS2_RUTGR Acridone synthase 2 OS=Ruta graveolens GN=ACS2 PE=1 SV=1//0
Cm240890	30.72445367	0.704167981	5.4473	0.00015871	0.0045718	--	-//-
Cm240900	43.93105524	0	Inf	4.78E-05	0.0016345	--	sp|Q9ZVR7|PSKR1_ARATH Phytosulfokine receptor 1 OS=Arabidopsis thaliana GN=PSKR1 PE=2 SV=4//7.41439e-06
Cm241240	428.1663962	2.33498047	7.5186	9.40E-16	3.12E-13	--	sp|O04138|CHI4_ORYSJ Chitinase 4 OS=Oryza sativa subsp. japonica GN=Cht4 PE=2 SV=2//2.31417e-92
Cm241250	798.8252598	231.3585918	1.7877	0.00045515	0.01116	--	sp|P29023|CHIB_MAIZE Endochitinase B (Fragment) OS=Zea mays PE=1 SV=1//3.058e-77
Cm241270	170.6607134	26.09159788	2.7095	1.81E-05	0.00069789	--	sp|P27054|CHI4_PHAVU Endochitinase PR4 OS=Phaseolus vulgaris GN=CHI4 PE=2 SV=1//3.16832e-117
Cm241280	141.4826157	0	Inf	2.26E-14	6.37E-12	--	-//-
Cm241290	79.60415201	1.093097736	6.1863	6.80E-09	6.53E-07	--	-//-
Cm241600	1327.477211	157.8119421	3.0724	4.05E-09	4.07E-07	--	sp|P43187|ALLB3_BETPN Calcium-binding allergen Bet v 3 OS=Betula pendula GN=BETVIII PE=1 SV=1//2.12756e-69
Cm241630	1189.811323	251.4814638	2.2422	1.34E-05	0.00054052	--	-//-
Cm241700	1033.843975	37.28911523	4.7931	5.20E-08	4.10E-06	--	-//-
Cm241820	2610.510546	321.8028109	3.0201	2.69E-08	2.30E-06	--	sp|Q7XZQ7|FL3H_PETCR Flavanone 3-dioxygenase OS=Petroselinum crispum GN=FHT PE=1 SV=1//1.45965e-68
Cm242090	118.3153578	3.699682418	4.9991	8.19E-05	0.0026056	--	sp|O22264|MYB12_ARATH Transcription factor MYB12 OS=Arabidopsis thaliana GN=MYB12 PE=2 SV=1//1.853e-68
Cm242160	1218.828467	24.23830886	5.6521	4.72E-21	3.69E-18	--	-//-
Cm242280	160.3195771	15.53026538	3.3678	4.65E-07	2.88E-05	--	sp|Q8GZ17|COBL7_ARATH COBRA-like protein 7 OS=Arabidopsis thaliana GN=COBL7 PE=1 SV=2//0
Cm242320	70.19638219	0	Inf	3.54E-10	4.59E-08	--	sp|Q28G05|SYF2_XENTR Pre-mRNA-splicing factor syf2 OS=Xenopus tropicalis GN=syf2 PE=2 SV=1//2.733e-20
Cm242330	3958.112498	166.3315577	4.5727	3.95E-17	1.72E-14	--	sp|Q9C9B0|U89B1_ARATH UDP-glycosyltransferase 89B1 OS=Arabidopsis thaliana GN=UGT89B1 PE=2 SV=2//1.40465e-147
Cm242350	368.8588528	50.89886623	2.8574	5.34E-07	3.20E-05	--	sp|O13046|WDHD1_XENLA WD repeat and HMG-box DNA-binding protein 1 OS=Xenopus laevis GN=wdhd1 PE=1 SV=1//7.29407e-82
Cm242570	384.2678019	82.04645028	2.2276	7.55E-05	0.0024331	--	-//-
Cm243360	62.68123233	6.38136057	3.2961	0.0001497	0.00435	--	sp|Q9ZR08|Y4230_ARATH G-type lectin S-receptor-like serine/threonine-protein kinase At4g03230 OS=Arabidopsis thaliana GN=At4g03230 PE=3 SV=3//8.59515e-163
Cm243970	1286.639755	429.3027288	1.5835	0.0021854	0.040417	--	sp|Q8LPJ5|ICDHP_ARATH Isocitrate dehydrogenase [NADP], chloroplastic/mitochondrial OS=Arabidopsis thaliana GN=At5g14590 PE=2 SV=1//0
Cm245330	389.6181894	16.95605485	4.5222	1.84E-09	1.99E-07	--	sp|Q9FID6|Y5392_ARATH Probable receptor-like protein kinase At5g39020 OS=Arabidopsis thaliana GN=At5g39020 PE=2 SV=1//9.14669e-10
Cm245850	918.7027965	247.826489	1.8903	0.00092953	0.020602	--	sp|Q94ID6|ERF81_ARATH Ethylene-responsive transcription factor 12 OS=Arabidopsis thaliana GN=ERF12 PE=2 SV=1//2.16193e-42
Cm245870	7958.003526	994.9509295	2.9997	2.61E-09	2.73E-07	--	sp|Q9FE67|ERF80_ARATH Ethylene-responsive transcription factor 9 OS=Arabidopsis thaliana GN=ERF9 PE=2 SV=1//8.90973e-24
Cm246160	197.2545942	22.98015984	3.1016	8.42E-07	4.83E-05	--	sp|Q9SLD4|ZAT11_ARATH Zinc finger protein ZAT11 OS=Arabidopsis thaliana GN=ZAT11 PE=2 SV=1//1.2387e-30
Cm246170	57.31409217	1.408335962	5.3468	1.41E-05	0.00056138	--	sp|Q9SLD4|ZAT11_ARATH Zinc finger protein ZAT11 OS=Arabidopsis thaliana GN=ZAT11 PE=2 SV=1//6.13342e-34
Cm246400	75.32515026	6.542320127	3.5253	0.001305	0.026777	--	sp|Q7XUK4|GUN12_ORYSJ Endoglucanase 12 OS=Oryza sativa subsp. japonica GN=GLU3 PE=2 SV=2//0
Cm246440	47.03596022	4.200444044	3.4852	0.00062501	0.014674	--	sp|Q9ASS4|Y5838_ARATH Probably inactive leucine-rich repeat receptor-like protein kinase At5g48380 OS=Arabidopsis thaliana GN=At5g48380 PE=1 SV=1//0
Cm246800	670.4556065	173.8320824	1.9474	0.0011395	0.024089	--	sp|Q9XGM3|RPS4C_ARATH Disease resistance protein RPS4 OS=Arabidopsis thaliana GN=RPS4 PE=1 SV=1//1.15439e-14
Cm246880	364.3770044	86.20509171	2.0796	0.00014406	0.0042092	--	sp|Q9SXB8|Y1133_ARATH G-type lectin S-receptor-like serine/threonine-protein kinase At1g11330 OS=Arabidopsis thaliana GN=At1g11330 PE=2 SV=3//1.68169e-100
Cm246990	108.4457702	7.339249808	3.8852	3.44E-06	0.00016656	--	sp|F4HW02|GAT1_ARATH GABA transporter 1 OS=Arabidopsis thaliana GN=GAT1 PE=1 SV=1//0
Cm247510	18.21350123	0	Inf	0.001013	0.021993	--	sp|O49608|MYB32_ARATH Transcription factor MYB32 OS=Arabidopsis thaliana GN=MYB32 PE=2 SV=1//7.25881e-61
Cm247810	199.5720353	43.83692903	2.1867	0.00015982	0.0045987	--	-//-
Cm247930	327.389069	21.76262622	3.9111	2.44E-10	3.35E-08	--	sp|F4I9E1|NFD4_ARATH Protein NUCLEAR FUSION DEFECTIVE 4 OS=Arabidopsis thaliana GN=NFD4 PE=3 SV=1//1.28605e-41
Cm247940	191.2327234	51.86795753	1.8824	0.0013949	0.028357	--	sp|P26514|XYNA_STRLI Endo-1,4-beta-xylanase A OS=Streptomyces lividans GN=xlnA PE=1 SV=2//5.03089e-28
Cm248300	3802.725678	571.3108439	2.7347	4.26E-08	3.45E-06	--	sp|Q9SGP6|GRXC9_ARATH Glutaredoxin-C9 OS=Arabidopsis thaliana GN=GRXC9 PE=1 SV=1//9.27337e-42
Cm248360	57.59815256	0	Inf	6.66E-09	6.45E-07	--	sp|Q8GYA4|CRK10_ARATH Cysteine-rich receptor-like protein kinase 10 OS=Arabidopsis thaliana GN=CRK10 PE=1 SV=3//9.34286e-89
Cm248780	225.8705642	4.225007887	5.7404	9.69E-05	0.0030129	--	sp|Q9SK52|PER18_ARATH Peroxidase 18 OS=Arabidopsis thaliana GN=PER18 PE=3 SV=1//2.87323e-150
Cm250420	472.409495	91.85222678	2.3627	7.74E-06	0.00033486	--	sp|Q6RT24|CENPE_MOUSE Centromere-associated protein E OS=Mus musculus GN=Cenpe PE=1 SV=1//1.75165e-104
Cm250700	463.6093512	149.5772925	1.632	0.0021775	0.040342	--	sp|Q9SUC3|MS5_ARATH Protein POLLENLESS 3 OS=Arabidopsis thaliana GN=MS5 PE=2 SV=2//1.32948e-101
Cm250810	306.3168301	49.66549577	2.6247	4.22E-06	0.00019769	--	sp|Q710E8|ORC1A_ARATH Origin of replication complex subunit 1A OS=Arabidopsis thaliana GN=ORC1A PE=1 SV=1//0
Cm251470	211.3804681	18.04936731	3.5498	3.61E-08	2.99E-06	--	sp|P06215|CHIT_PHAVU Endochitinase OS=Phaseolus vulgaris PE=1 SV=1//1.109e-115
Cm251480	2754.149145	199.8871566	3.7843	6.98E-13	1.54E-10	--	sp|Q9FIW5|NAC94_ARATH Putative NAC domain-containing protein 94 OS=Arabidopsis thaliana GN=ANAC094 PE=3 SV=1//7.91966e-49
Cm251630	300.1721567	97.60580069	1.6208	0.002631	0.046658	--	sp|Q00624|ASOL_BRANA L-ascorbate oxidase homolog OS=Brassica napus GN=Bp10 PE=2 SV=1//1.07068e-15
Cm251710	1604.763358	333.5929668	2.2662	0.0015515	0.030672	--	sp|F8WKW1|UGT2_GARJA 7-deoxyloganetin glucosyltransferase OS=Gardenia jasminoides GN=UGT85A24 PE=1 SV=1//0
Cm251810	1851.505495	668.4395002	1.4698	0.0026077	0.046369	--	sp|Q9SVG4|RETOL_ARATH Reticuline oxidase-like protein OS=Arabidopsis thaliana GN=At4g20830 PE=1 SV=2//0
Cm251910	2385.534713	680.3285546	1.81	0.00024237	0.0065411	--	-//-
Cm252240	41.84325673	4.225007887	3.308	0.0025451	0.045499	--	sp|Q9C9H7|RLP12_ARATH Receptor-like protein 12 OS=Arabidopsis thaliana GN=RLP12 PE=2 SV=2//1.01224e-51
Cm252770	19.26664492	0.364365912	5.7246	0.0024423	0.044266	--	sp|D4N502|DIOX3_PAPSO Codeine O-demethylase OS=Papaver somniferum GN=CODM PE=1 SV=1//5.60052e-63
Cm253380	144.8076645	33.49785833	2.112	0.00067125	0.015649	--	sp|Q9FMU6|MPCP3_ARATH Mitochondrial phosphate carrier protein 3, mitochondrial OS=Arabidopsis thaliana GN=MPT3 PE=2 SV=1//4.53547e-173
Cm253530	7190.666365	1553.442077	2.2107	1.86E-05	0.00071556	--	sp|Q8L9T5|ATL2_ARATH RING-H2 finger protein ATL2 OS=Arabidopsis thaliana GN=ATL2 PE=2 SV=2//1.81984e-43
Cm253540	472.7976054	61.77781138	2.9361	4.91E-07	3.03E-05	--	sp|Q9LUR0|CNDH2_ARATH Condensin-2 complex subunit H2 OS=Arabidopsis thaliana GN=CAPH2 PE=2 SV=1//1.77326e-10
Cm253990	609.6133948	141.2202532	2.1099	3.07E-05	0.0011111	--	sp|Q9FMH5|CCA31_ARATH Putative cyclin-A3-1 OS=Arabidopsis thaliana GN=CYCA3-1 PE=3 SV=1//2.56631e-136
Cm254320	29.53409275	1.432899805	4.3654	0.0014725	0.029527	--	sp|Q9C9H7|RLP12_ARATH Receptor-like protein 12 OS=Arabidopsis thaliana GN=RLP12 PE=2 SV=2//8.83233e-10
Cm254470	711.6105291	186.1001927	1.935	0.00023523	0.0063679	--	sp|P0CH32|UBQ4_ARATH Polyubiquitin 4 OS=Arabidopsis thaliana GN=UBQ4 PE=1 SV=1//0
Cm254740	504.3422143	113.629389	2.1501	2.23E-05	0.00082592	--	sp|Q9LI74|CHUP1_ARATH Protein CHUP1, chloroplastic OS=Arabidopsis thaliana GN=CHUP1 PE=1 SV=1//4.73926e-28
Cm255080	416.5733941	3.47171222	6.9068	2.33E-18	1.35E-15	--	sp|Q9C9H7|RLP12_ARATH Receptor-like protein 12 OS=Arabidopsis thaliana GN=RLP12 PE=2 SV=2//1.15733e-06
Cm255260	2274.060221	605.9902671	1.9079	9.65E-05	0.0030049	--	sp|Q94C59|PATL4_ARATH Patellin-4 OS=Arabidopsis thaliana GN=PATL4 PE=1 SV=2//3.5154e-07
Cm255280	288.6054683	0	Inf	4.34E-23	4.79E-20	--	sp|Q9SVG4|RETOL_ARATH Reticuline oxidase-like protein OS=Arabidopsis thaliana GN=At4g20830 PE=1 SV=2//0
Cm255330	297.3266622	4.712193013	5.9795	1.45E-06	7.67E-05	--	sp|Q33DQ2|THCAI_CANSA Inactive tetrahydrocannabinolic acid synthase OS=Cannabis sativa PE=3 SV=1//3.6055e-166
Cm256220	102.4785495	3.9536184	4.696	4.18E-07	2.63E-05	--	-//-
Cm256540	182.658462	6.77556927	4.7527	1.03E-08	9.50E-07	--	sp|Q949S5|P2B11_ARATH F-box protein PP2-B11 OS=Arabidopsis thaliana GN=PP2B11 PE=1 SV=1//1.68364e-62
Cm256840	39.93927907	0	Inf	1.06E-06	5.84E-05	--	sp|Q9SD53|Y3720_ARATH UPF0481 protein At3g47200 OS=Arabidopsis thaliana GN=At3g47200 PE=2 SV=1//7.02488e-23
Cm257540	95.89799564	10.10011316	3.2471	0.0024839	0.044797	--	sp|Q0JP99|Y1341_ORYSJ B3 domain-containing protein Os01g0234100 OS=Oryza sativa subsp. japonica GN=Os01g0234100 PE=2 SV=1//3.00873e-78
Cm257550	234.0426537	40.71838065	2.523	1.61E-05	0.00062882	--	sp|Q1G3M3|Y3918_ARATH B3 domain-containing protein At3g19184 OS=Arabidopsis thaliana GN=At3g19184 PE=2 SV=1//5.58104e-77
Cm257570	81.35232475	9.810625992	3.0518	0.00019823	0.0054896	--	sp|Q8MJY8|PGDH_MACFA 15-hydroxyprostaglandin dehydrogenase [NAD(+)] OS=Macaca fascicularis GN=HPGD PE=2 SV=1//1.83044e-33
Cm258120	179.3732125	24.61506406	2.8654	4.70E-06	0.00021637	--	sp|Q5KQI4|Y5814_ORYSJ B3 domain-containing protein Os05g0481400 OS=Oryza sativa subsp. japonica GN=Os05g0481400 PE=2 SV=1//9.76213e-55
Cm258210	56.80171747	7.127760624	2.9944	0.0021584	0.040092	--	-//-
Cm258640	541.6724162	9.346602767	5.8568	2.71E-18	1.53E-15	--	sp|Q9FJ47|SAG12_ARATH Senescence-specific cysteine protease SAG12 OS=Arabidopsis thaliana GN=SAG12 PE=1 SV=1//1.34834e-116
Cm258840	247.3017952	44.33219698	2.4798	2.24E-05	0.00082772	--	sp|Q8L773|THO4A_ARATH THO complex subunit 4A OS=Arabidopsis thaliana GN=ALY1 PE=1 SV=1//3.87499e-35
Cm260670	980.1517308	108.3361756	3.1775	1.92E-09	2.06E-07	--	sp|Q8GYD9|SDE3_ARATH Probable RNA helicase SDE3 OS=Arabidopsis thaliana GN=SDE3 PE=1 SV=1//0
Cm260990	1070.337989	252.2737587	2.085	4.15E-05	0.0014462	--	sp|Q9FQA3|GST23_MAIZE Glutathione transferase GST 23 OS=Zea mays PE=2 SV=1//2.7461e-48
Cm261010	1177.03328	245.2910067	2.2626	0.0018363	0.03515	--	sp|Q9FQA3|GST23_MAIZE Glutathione transferase GST 23 OS=Zea mays PE=2 SV=1//8.17364e-55
Cm261020	7433.462179	613.3934835	3.5991	1.60E-05	0.00062645	--	sp|Q03663|GSTX2_TOBAC Probable glutathione S-transferase OS=Nicotiana tabacum PE=2 SV=1//2.26654e-59
Cm261090	21.67058135	0	Inf	0.00033719	0.0087105	--	-//-
Cm261230	30780.44043	4961.321941	2.6332	1.84E-07	1.27E-05	--	sp|H9BFQ1|TPRL2_ERYCB Tropinone reductase-like 2 OS=Erythroxylum coca PE=2 SV=1//2.38234e-12
Cm262070	458.8155882	36.33101127	3.6586	2.17E-10	3.01E-08	--	sp|A6T923|HPXO_KLEP7 FAD-dependent urate hydroxylase OS=Klebsiella pneumoniae subsp. pneumoniae (strain ATCC 700721 / MGH 78578) GN=hpxO PE=1 SV=1//7.12407e-22
Cm262180	50.21267583	0	Inf	5.47E-08	4.28E-06	--	sp|Q3ZPN4|ACMAT_VITLA Methanol O-anthraniloyltransferase OS=Vitis labrusca GN=AMAT PE=1 SV=1//6.94652e-110
Cm263250	46.19211448	0.586842438	6.2985	9.09E-07	5.12E-05	--	sp|Q9FV02|SKIP3_ARATH F-box protein SKIP3 OS=Arabidopsis thaliana GN=SKIP3 PE=1 SV=2//5.70258e-21
Cm263330	10089.06455	880.3088017	3.5186	5.30E-12	1.01E-09	--	sp|O80683|CAB25_ARATH Calmodulin-binding protein 25 OS=Arabidopsis thaliana GN=CAMBP25 PE=1 SV=1//1.19395e-34
Cm263660	96.34865961	2.557456996	5.2355	5.62E-06	0.00025211	--	sp|C0LGP4|Y3475_ARATH Probable LRR receptor-like serine/threonine-protein kinase At3g47570 OS=Arabidopsis thaliana GN=At3g47570 PE=2 SV=1//2.01585e-22
Cm263930	9958.214762	3473.04629	1.5197	0.001627	0.031855	--	sp|O94264|YORF_SCHPO Uncharacterized RING finger protein P8B7.15c OS=Schizosaccharomyces pombe (strain 972 / ATCC 24843) GN=SPBP8B7.15c PE=3 SV=1//4.16497e-36
Cm264940	512.5538833	75.48075353	2.7635	2.53E-05	0.00092783	--	sp|Q9C6Y3|CCA11_ARATH Cyclin-A1-1 OS=Arabidopsis thaliana GN=CYCA1-1 PE=1 SV=1//0
Cm265180	753.1271583	86.37692451	3.1242	7.63E-07	4.41E-05	--	sp|Q9LJB4|5MAT_ARATH Malonyl-CoA:anthocyanidin 5-O-glucoside-6&apos;&apos;-O-malonyltransferase OS=Arabidopsis thaliana GN=5MAT PE=1 SV=1//1.58078e-97
Cm265500	72.93627687	3.398020692	4.4239	8.46E-06	0.00036442	--	sp|Q9SCS7|HR3_ARATH RPW8-like protein 3 OS=Arabidopsis thaliana GN=HR3 PE=2 SV=1//4.55025e-18
Cm265750	103.5429205	15.55321255	2.7349	0.0023362	0.042685	--	sp|Q38910|XTH23_ARATH Probable xyloglucan endotransglucosylase/hydrolase protein 23 OS=Arabidopsis thaliana GN=XTH23 PE=2 SV=1//4.37269e-152
Cm265760	518.4797738	39.60071907	3.7107	1.02E-10	1.51E-08	--	sp|Q38910|XTH23_ARATH Probable xyloglucan endotransglucosylase/hydrolase protein 23 OS=Arabidopsis thaliana GN=XTH23 PE=2 SV=1//8.36888e-151
Cm266210	71.9004272	0.679604138	6.7252	9.35E-09	8.67E-07	--	sp|Q9SMM9|CXE13_ARATH Probable carboxylesterase 13 OS=Arabidopsis thaliana GN=CXE13 PE=1 SV=1//2.21064e-115
Cm266730	2992.937765	780.5577627	1.939	8.54E-05	0.0026977	--	sp|Q9LIP5|C71BW_ARATH Cytochrome P450 71B35 OS=Arabidopsis thaliana GN=CYP71B35 PE=2 SV=1//2.26529e-162
Cm267510	964.1323229	12.92895964	6.2206	2.88E-22	2.83E-19	--	sp|Q8GXZ3|Y5102_ARATH Serine/threonine-protein kinase At5g01020 OS=Arabidopsis thaliana GN=At5g01020 PE=1 SV=1//4.28633e-160
Cm267560	114.5464715	10.22293237	3.4861	1.80E-06	9.35E-05	--	-//-
Cm269240	22.81827626	0.926644508	4.622	0.0021816	0.04039	--	sp|Q9SA38|OCT3_ARATH Organic cation/carnitine transporter 3 OS=Arabidopsis thaliana GN=OCT3 PE=2 SV=1//0
Cm269740	60.68944051	10.40177489	2.5446	0.0016485	0.032182	--	sp|Q38910|XTH23_ARATH Probable xyloglucan endotransglucosylase/hydrolase protein 23 OS=Arabidopsis thaliana GN=XTH23 PE=2 SV=1//7.77205e-150
Cm270430	262.6301664	32.93655222	2.9953	1.29E-06	6.92E-05	--	sp|Q9XIJ5|PUB18_ARATH U-box domain-containing protein 18 OS=Arabidopsis thaliana GN=PUB18 PE=2 SV=1//5.80028e-109
Cm270620	21.70148613	0	Inf	0.00028149	0.0074829	--	sp|Q07796|SODC_IPOBA Superoxide dismutase [Cu-Zn] OS=Ipomoea batatas GN=SODCC PE=2 SV=2//1.57772e-18
Cm271010	229.4548396	2.403178327	6.5771	2.14E-05	0.00079927	--	sp|Q9C523|DIR19_ARATH Dirigent protein 19 OS=Arabidopsis thaliana GN=DIR19 PE=2 SV=1//9.74856e-57
Cm272430	63.496274	0.339802069	7.5458	2.80E-05	0.0010242	--	sp|C0LGQ5|GSO1_ARATH LRR receptor-like serine/threonine-protein kinase GSO1 OS=Arabidopsis thaliana GN=GSO1 PE=2 SV=1//7.9411e-33
Cm272630	25.28099051	0	Inf	6.62E-05	0.0021642	--	sp|P52839|SOT12_ARATH Cytosolic sulfotransferase 12 OS=Arabidopsis thaliana GN=SOT12 PE=1 SV=2//9.47107e-116
Cm272660	69.08237262	9.574572965	2.851	0.00072372	0.016681	--	sp|P81370|TLP_ACTDE Thaumatin-like protein OS=Actinidia deliciosa GN=tlp PE=1 SV=2//2.96974e-77
Cm272680	36.02000601	3.366775961	3.4194	0.0010747	0.023049	--	sp|P12670|NP24_SOLLC Protein NP24 OS=Solanum lycopersicum PE=1 SV=2//1.79209e-15
Cm272740	87.78803735	16.1893974	2.439	0.00082236	0.018458	--	sp|Q9U7D0|H4_MASBA Histone H4 OS=Mastigamoeba balamuthi PE=3 SV=3//2.92377e-54
Cm272890	1161.168445	342.0642389	1.7632	0.00066585	0.015537	--	sp|F4I9E1|NFD4_ARATH Protein NUCLEAR FUSION DEFECTIVE 4 OS=Arabidopsis thaliana GN=NFD4 PE=3 SV=1//4.28993e-10
Cm273960	248.4633804	18.42590778	3.7532	6.44E-09	6.26E-07	--	-//-
Cm274410	968.5437626	291.0162588	1.7347	0.00086374	0.019273	--	sp|Q6LA42|APRR5_ARATH Two-component response regulator-like APRR5 OS=Arabidopsis thaliana GN=APRR5 PE=1 SV=2//6.63513e-12
Cm274730	39.73987711	0	Inf	1.03E-06	5.71E-05	--	sp|O04138|CHI4_ORYSJ Chitinase 4 OS=Oryza sativa subsp. japonica GN=Cht4 PE=2 SV=2//2.36095e-95
Cm276170	5745.06411	1393.154023	2.044	0.0027838	0.04862	--	sp|Q39527|LECR_CLAKE Lectin-related protein (Fragment) OS=Cladrastis kentukea PE=1 SV=1//1.97384e-20
Cm277950	60.02241793	0.704167981	6.4134	0.00032525	0.0084596	--	sp|O04138|CHI4_ORYSJ Chitinase 4 OS=Oryza sativa subsp. japonica GN=Cht4 PE=2 SV=2//2.63384e-56
Cm278060	479.7533998	81.79541882	2.5522	4.54E-06	0.00021067	--	sp|Q9LUI1|LRX6_ARATH Leucine-rich repeat extensin-like protein 6 OS=Arabidopsis thaliana GN=LRX6 PE=2 SV=1//5.60765e-152
Cm279380	66.57185365	0.364365912	7.5134	6.45E-09	6.26E-07	--	sp|P61872|LIP_RHIOR Lipase OS=Rhizopus oryzae PE=1 SV=1//3.96025e-11
Cm279550	50.72188534	6.090686186	3.0579	0.00073492	0.016881	--	sp|Q9SJ52|YLS9_ARATH Protein YLS9 OS=Arabidopsis thaliana GN=YLS9 PE=2 SV=1//8.97142e-15
Cm280160	68.82630927	2.112503943	5.0259	7.44E-07	4.32E-05	--	sp|P24465|C71A1_PERAE Cytochrome P450 71A1 OS=Persea americana GN=CYP71A1 PE=1 SV=2//4.25584e-145
Cm280730	912.2454782	66.09858662	3.7867	0.00014734	0.0042909	--	sp|Q8LBM2|TIF5A_ARATH Protein TIFY 5A OS=Arabidopsis thaliana GN=TIFY5A PE=1 SV=1//7.42913e-22
Cm280880	97.80326379	0.339802069	8.169	9.10E-12	1.66E-09	--	sp|Q8VWZ7|C76B6_CATRO Geraniol 8-hydroxylase OS=Catharanthus roseus GN=CYP76B6 PE=1 SV=1//0
Cm281650	12269.89286	1393.601621	3.1382	3.08E-08	2.61E-06	--	sp|Q9ZNU9|SAP3_ARATH Zinc finger A20 and AN1 domain-containing stress-associated protein 3 OS=Arabidopsis thaliana GN=SAP3 PE=2 SV=1//7.21834e-29
Cm281730	88.88147626	4.317984312	4.3635	1.71E-05	0.00066422	--	sp|Q9ZW03|TRNH3_ARATH Tropinone reductase homolog At2g29150 OS=Arabidopsis thaliana GN=At2g29150 PE=1 SV=1//8.83791e-08
Cm282110	220.6434671	60.88068135	1.8577	0.0010805	0.023155	--	sp|Q9C9H7|RLP12_ARATH Receptor-like protein 12 OS=Arabidopsis thaliana GN=RLP12 PE=2 SV=2//3.69713e-42
Cm282340	94.76981944	5.43564589	4.1239	2.41E-07	1.61E-05	--	sp|Q9LRT1|Y3804_ARATH Probably inactive leucine-rich repeat receptor-like protein kinase At3g28040 OS=Arabidopsis thaliana GN=At3g28040 PE=2 SV=1//5.0917e-14
Cm282350	107.1586082	0.339802069	8.3008	1.67E-12	3.39E-10	--	sp|Q9ZWC8|BRL1_ARATH Serine/threonine-protein kinase BRI1-like 1 OS=Arabidopsis thaliana GN=BRL1 PE=1 SV=1//1.24465e-06
Cm282740	221.4050787	51.83908723	2.0946	0.0003167	0.0082779	--	sp|P34881|DNMT1_ARATH DNA (cytosine-5)-methyltransferase 1 OS=Arabidopsis thaliana GN=DMT1 PE=1 SV=1//0
Cm283650	254.2159459	44.06705893	2.5283	3.75E-05	0.0013274	--	sp|P42751|CCD11_ARATH Cyclin-D1-1 OS=Arabidopsis thaliana GN=CYCD1-1 PE=1 SV=3//1.30485e-47
Cm284120	193.4372925	49.97890261	1.9525	0.0022547	0.041367	--	sp|Q6PJ69|TRI65_HUMAN Tripartite motif-containing protein 65 OS=Homo sapiens GN=TRIM65 PE=1 SV=3//1.82392e-10
Cm285750	289.725141	23.47833231	3.6253	0.00060637	0.014312	--	-//-
Cm286130	1594.319967	504.5621676	1.6598	0.0003981	0.0099357	--	sp|F8WKW1|UGT2_GARJA 7-deoxyloganetin glucosyltransferase OS=Gardenia jasminoides GN=UGT85A24 PE=1 SV=1//0
Cm287090	59.90911723	0	Inf	3.65E-06	0.00017438	--	sp|P09761|WIN1_SOLTU Wound-induced protein WIN1 OS=Solanum tuberosum GN=WIN1 PE=2 SV=1//1.04191e-83
Cm288770	127.4370686	29.03819935	2.1338	0.00063553	0.014868	--	sp|Q8LIY8|CCD8B_ORYSJ Carotenoid cleavage dioxygenase 8 homolog B, chloroplastic OS=Oryza sativa subsp. japonica GN=CCD8B PE=1 SV=1//0
Cm288920	115.9223661	23.02239191	2.332	0.00042587	0.01052	--	sp|P53078|SDT1_YEAST Suppressor of disruption of TFIIS OS=Saccharomyces cerevisiae (strain ATCC 204508 / S288c) GN=SDT1 PE=1 SV=1//1.69127e-19
Cm289450	204.0596803	4.120071628	5.6302	4.32E-14	1.16E-11	--	sp|Q84QC2|ERF17_ARATH Ethylene-responsive transcription factor ERF017 OS=Arabidopsis thaliana GN=ERF017 PE=2 SV=1//1.84749e-48
Cm289620	100.9517406	7.437505179	3.7627	2.48E-06	0.00012348	--	-//-
Cm289650	173.8155395	6.363477614	4.7716	1.82E-10	2.59E-08	--	sp|Q9C9H7|RLP12_ARATH Receptor-like protein 12 OS=Arabidopsis thaliana GN=RLP12 PE=2 SV=2//1.78356e-12
Cm290130	2118.08808	106.6031166	4.3124	1.96E-15	6.33E-13	--	-//-
Cm290290	4688.834727	434.4593188	3.4319	0.00038916	0.0097584	--	sp|Q9MB73|LGT_CITUN Limonoid UDP-glucosyltransferase OS=Citrus unshiu PE=2 SV=1//0
Cm290630	86.99003225	1.068533893	6.3471	1.16E-09	1.33E-07	--	sp|Q9ZPS9|BRL2_ARATH Serine/threonine-protein kinase BRI1-like 2 OS=Arabidopsis thaliana GN=BRL2 PE=1 SV=1//6.93068e-17
Cm291540	47.28963708	2.038812415	4.5357	4.81E-05	0.0016431	--	sp|F4KBP5|CHR4_ARATH Protein CHROMATIN REMODELING 4 OS=Arabidopsis thaliana GN=CHR4 PE=2 SV=1//3.41518e-15
Cm292230	101.9908732	2.525997541	5.3354	9.03E-05	0.002839	--	sp|Q9SZG3|VQ29_ARATH VQ motif-containing protein 29 OS=Arabidopsis thaliana GN=VQ29 PE=2 SV=1//1.18253e-10
Cm292590	1559.999914	89.55408534	4.1226	0.00013355	0.0039454	--	sp|Q8H156|RAN3_ARATH GTP-binding nuclear protein Ran-3 OS=Arabidopsis thaliana GN=RAN3 PE=1 SV=2//1.30104e-140
Cm293710	576.3007563	69.05759034	3.061	0.00030832	0.0080906	--	sp|Q39224|SRG1_ARATH Protein SRG1 OS=Arabidopsis thaliana GN=SRG1 PE=2 SV=1//1.2171e-125
Cm294110	49.00476972	0	Inf	6.02E-08	4.67E-06	--	sp|Q941F1|PLA15_ARATH Phospholipase A1-Igamma1, chloroplastic OS=Arabidopsis thaliana GN=At1g06800 PE=1 SV=2//2.17515e-124
Cm295320	948.8003458	276.1307912	1.7808	0.00070651	0.016327	--	sp|Q9SMN0|CXE12_ARATH Probable carboxylesterase 12 OS=Arabidopsis thaliana GN=CXE12 PE=1 SV=1//7.61594e-69
Cm296550	550.9704993	40.17258307	3.7777	0.00054987	0.01319	--	sp|Q8RXN0|AB11G_ARATH ABC transporter G family member 11 OS=Arabidopsis thaliana GN=ABCG11 PE=1 SV=1//0
Cm297400	75.57474343	1.019406208	6.2121	1.41E-08	1.26E-06	--	sp|Q9FIZ3|GSO2_ARATH LRR receptor-like serine/threonine-protein kinase GSO2 OS=Arabidopsis thaliana GN=GSO2 PE=2 SV=2//1.74513e-44
Cm298420	70.41822951	5.836750204	3.5927	0.0010383	0.022414	--	sp|C0LGP4|Y3475_ARATH Probable LRR receptor-like serine/threonine-protein kinase At3g47570 OS=Arabidopsis thaliana GN=At3g47570 PE=2 SV=1//5.18624e-21
Cm299150	27.45092433	1.266446577	4.438	0.00093963	0.020772	--	sp|Q9CAD5|YODA_ARATH Mitogen-activated protein kinase kinase kinase YODA OS=Arabidopsis thaliana GN=YDA PE=1 SV=1//7.47871e-41
Cm299210	22.02594058	0	Inf	0.00071644	0.016542	--	sp|Q15GI4|EGS1_OCIBA Eugenol synthase 1 OS=Ocimum basilicum GN=EGS1 PE=1 SV=1//6.71876e-94
Cm301110	31.0565605	0	Inf	3.15E-05	0.0011321	--	sp|P0CI03|PTR28_ARATH Protein NRT1/ PTR FAMILY 5.6 OS=Arabidopsis thaliana GN=NPF5.6 PE=2 SV=1//1.66226e-09
Cm302620	164.5685799	29.76003557	2.4672	7.03E-05	0.0022842	--	sp|Q9LSQ6|PBP1_ARATH Calcium-binding protein PBP1 OS=Arabidopsis thaliana GN=PBP1 PE=1 SV=1//2.19734e-35
Cm302950	6546.925801	365.5765057	4.1626	5.11E-15	1.54E-12	--	sp|Q69VG1|CIGR1_ORYSJ Chitin-inducible gibberellin-responsive protein 1 OS=Oryza sativa subsp. japonica GN=CIGR1 PE=2 SV=1//0
Cm303340	226.8508622	23.69510044	3.2591	3.48E-07	2.23E-05	--	sp|Q9SCW4|HFB2A_ARATH Heat stress transcription factor B-2a OS=Arabidopsis thaliana GN=HSFB2A PE=2 SV=1//2.79563e-86
Cm305390	29.75964539	0.339802069	6.4525	0.00010788	0.003324	--	sp|Q9SJ52|YLS9_ARATH Protein YLS9 OS=Arabidopsis thaliana GN=YLS9 PE=2 SV=1//9.07712e-51
Cm306190	172.902728	1.383772119	6.9652	2.37E-09	2.50E-07	--	sp|Q9C9H7|RLP12_ARATH Receptor-like protein 12 OS=Arabidopsis thaliana GN=RLP12 PE=2 SV=2//2.62793e-06
Cm308700	16.09705099	0	Inf	0.0018279	0.035039	--	sp|Q6K8R2|CHI6_ORYSJ Chitinase 6 OS=Oryza sativa subsp. japonica GN=Cht6 PE=2 SV=1//1.26704e-20
Cm309560	62.06785512	0.679604138	6.513	0.00011088	0.0033974	--	sp|Q9SSD1|TMM_ARATH Protein TOO MANY MOUTHS OS=Arabidopsis thaliana GN=TMM PE=1 SV=1//0
Cm310000	1290.867998	12.21121516	6.724	1.24E-07	8.84E-06	--	sp|Q9FJ47|SAG12_ARATH Senescence-specific cysteine protease SAG12 OS=Arabidopsis thaliana GN=SAG12 PE=1 SV=1//6.07373e-114
Cm310300	249.6221062	12.04497666	4.3732	9.25E-05	0.0028944	--	sp|Q94LX1|CLH1_CITUN Chlorophyllase-1, chloroplastic OS=Citrus unshiu PE=2 SV=1//0
Cm310720	2872.641325	181.8876748	3.9813	4.80E-14	1.27E-11	--	sp|O04203|HSPR2_ARATH Nematode resistance protein-like HSPRO2 OS=Arabidopsis thaliana GN=HSPRO2 PE=1 SV=1//2.93855e-99
Cm311940	2482.002778	225.4872494	3.4604	0.00048787	0.01182	--	sp|Q9SJ52|YLS9_ARATH Protein YLS9 OS=Arabidopsis thaliana GN=YLS9 PE=2 SV=1//1.29529e-14
Cm313600	393.3834724	3.452642048	6.8321	3.13E-08	2.63E-06	--	sp|Q9ZPS9|BRL2_ARATH Serine/threonine-protein kinase BRI1-like 2 OS=Arabidopsis thaliana GN=BRL2 PE=1 SV=1//2.03684e-16
Cm314800	31.08481816	0	Inf	0.00076403	0.017406	--	-//-
Cm315530	109.4912364	24.03511723	2.1876	0.0011079	0.023627	--	-//-
Cm316690	53.69129543	5.058890694	3.4078	0.00026812	0.0071632	--	sp|P0CH01|AT21A_ARATH Putative RING-H2 finger protein ATL21A OS=Arabidopsis thaliana GN=ATL21A PE=3 SV=1//3.46788e-17
Cm316780	80.07321545	19.8279923	2.0138	0.0026567	0.046895	--	sp|Q39224|SRG1_ARATH Protein SRG1 OS=Arabidopsis thaliana GN=SRG1 PE=2 SV=1//1.14703e-121
Cm318430	294.794323	6.770290324	5.4443	6.18E-10	7.55E-08	--	sp|P09189|HSP7C_PETHY Heat shock cognate 70 kDa protein OS=Petunia hybrida GN=HSP70 PE=2 SV=1//4.88712e-11
Cm322860	1906.489839	4.51568227	8.7218	1.29E-34	1.54E-30	--	sp|Q9SZ06|EF109_ARATH Ethylene-responsive transcription factor ERF109 OS=Arabidopsis thaliana GN=ERF109 PE=1 SV=1//6.39274e-22
Cm323880	104.1451145	7.195958481	3.8553	1.02E-06	5.65E-05	--	sp|O24370|LOX21_SOLTU Linoleate 13S-lipoxygenase 2-1, chloroplastic OS=Solanum tuberosum GN=LOX2.1 PE=1 SV=1//9.0377e-50
Cm324180	604.4129476	15.2763294	5.3062	2.78E-17	1.25E-14	--	sp|Q9LHD2|GATLA_ARATH Probable galacturonosyltransferase-like 10 OS=Arabidopsis thaliana GN=GATL10 PE=2 SV=1//1.20664e-79
Novel00018	23.08106724	0	Inf	0.00033615	0.0086926	--	PREDICTED: late embryogenesis abundant protein 2-like [Citrus sinensis]>gi|641839967|gb|KDO58890.1| hypothetical protein CISIN_1g046180mg [Citrus sinensis]
Novel00031	378.1228144	125.8674284	1.5869	0.0020967	0.039256	--	hypothetical protein CICLE_v10001083mg [Citrus clementina]>gi|557535494|gb|ESR46612.1| hypothetical protein CICLE_v10001083mg [Citrus clementina]
Novel00045	27.45316793	0	Inf	3.81E-05	0.0013456	--	hypothetical protein CICLE_v10022117mg [Citrus clementina]>gi|568850641|ref|XP_006479013.1| PREDICTED: germin-like protein subfamily 1 member 14-like [Citrus sinensis]>gi|557545569|gb|ESR56547.1| hypothetical protein CICLE_v10022117mg [Citrus clementina]
Novel00111	98.41613864	3.058218623	5.0081	2.87E-08	2.45E-06	--	PREDICTED: probable LRR receptor-like serine/threonine-protein kinase At4g08850-like isoform X1 [Citrus sinensis]
Novel00112	377.82774	12.50307676	4.9174	1.17E-06	6.36E-05	--	PREDICTED: probable LRR receptor-like serine/threonine-protein kinase At4g08850-like isoform X1 [Citrus sinensis]
Novel00113	419.690919	1.068533893	8.6176	5.39E-09	5.31E-07	--	hypothetical protein CICLE_v10010076mg [Citrus clementina]>gi|557554561|gb|ESR64575.1| hypothetical protein CICLE_v10010076mg [Citrus clementina]
Novel00136	3518.974581	936.7848396	1.9094	0.00019755	0.0054764	--	hypothetical protein CISIN_1g035550mg, partial [Citrus sinensis]
Novel00171	142.1861042	16.49224635	3.1079	5.18E-06	0.00023631	--	PREDICTED: probable LRR receptor-like serine/threonine-protein kinase At4g36180-like [Citrus sinensis]
Novel00192	41.65230474	0	Inf	6.19E-07	3.66E-05	--	PREDICTED: probable LRR receptor-like serine/threonine-protein kinase At3g47570-like [Citrus sinensis]
Novel00195	20.22444605	0	Inf	0.00044572	0.010969	--	PREDICTED: src substrate cortactin-like isoform X3 [Citrus sinensis]
Novel00196	46.24863925	0	Inf	1.23E-07	8.77E-06	--	PREDICTED: uncharacterized protein LOC102614206 isoform X2 [Citrus sinensis]
Novel00280	1346.349006	4.126752516	8.3498	1.29E-16	4.90E-14	--	hypothetical protein CICLE_v10001661mg [Citrus clementina]>gi|557533894|gb|ESR45012.1| hypothetical protein CICLE_v10001661mg [Citrus clementina]
Novel00281	739.4108481	4.027309928	7.5204	3.96E-27	6.56E-24	--	PREDICTED: uncharacterized protein LOC102578057 [Citrus sinensis]
Novel00306	621.3098721	41.6271422	3.8997	1.18E-11	2.10E-09	--	hypothetical protein CICLE_v10007793mg [Citrus clementina]>gi|557554636|gb|ESR64650.1| hypothetical protein CICLE_v10007793mg [Citrus clementina]
Novel00331	46.61139968	1.760527315	4.7266	5.68E-06	0.00025465	--	PREDICTED: putative disease resistance RPP13-like protein 1-like isoform X1 [Citrus sinensis]>gi|568849481|ref|XP_006478482.1| PREDICTED: putative disease resistance RPP13-like protein 1-like isoform X2 [Citrus sinensis]>gi|568849483|ref|XP_006478483.1| PREDICTED: putative disease resistance RPP13-like protein 1-like isoform X3 [Citrus sinensis]>gi|568849485|ref|XP_006478484.1| PREDICTED: putativ…
Novel00340	60.97349144	0	Inf	2.99E-09	3.09E-07	--	hypothetical protein CICLE_v10006494mg, partial [Citrus clementina]>gi|557521861|gb|ESR33228.1| hypothetical protein CICLE_v10006494mg, partial [Citrus clementina]
Novel00348	28.98447972	0.339802069	6.4144	0.00013341	0.0039454	--	hypothetical protein CICLE_v10001160mg [Citrus clementina]>gi|557533960|gb|ESR45078.1| hypothetical protein CICLE_v10001160mg [Citrus clementina]
Novel00369	214.9154129	13.73138299	3.9682	2.61E-08	2.24E-06	--	PREDICTED: probable LRR receptor-like serine/threonine-protein kinase At4g08850-like isoform X2 [Citrus sinensis]
Novel00382	32.04275592	0.586842438	5.7709	4.78E-05	0.0016345	--	PREDICTED: F-box protein At2g02240-like [Citrus sinensis]
Novel00384	161.2902965	39.98986355	2.012	0.00089066	0.019823	--	hypothetical protein CICLE_v10013753mg [Citrus clementina]>gi|557530777|gb|ESR41960.1| hypothetical protein CICLE_v10013753mg [Citrus clementina]
Novel00402	280.0176277	20.25463295	3.7892	3.40E-09	3.49E-07	--	hypothetical protein CISIN_1g007561mg [Citrus sinensis]
Novel00449	243.1832473	70.09595262	1.7946	0.0020456	0.038524	--	hypothetical protein CICLE_v10001388mg [Citrus clementina]>gi|557535229|gb|ESR46347.1| hypothetical protein CICLE_v10001388mg [Citrus clementina]
Novel00450	67.36974102	1.432899805	5.5551	1.71E-07	1.19E-05	--	PREDICTED: uncharacterized protein LOC104591032 [Nelumbo nucifera]
Novel00454	570.0563508	73.0697071	2.9638	6.80E-08	5.20E-06	--	hypothetical protein CICLE_v10010903mg [Citrus clementina]>gi|557532326|gb|ESR43509.1| hypothetical protein CICLE_v10010903mg [Citrus clementina]
Novel00464	103.3816911	0	Inf	2.91E-13	6.72E-11	--	hypothetical protein CICLE_v10023942mg [Citrus clementina]>gi|567894406|ref|XP_006439691.1| hypothetical protein CICLE_v10023877mg [Citrus clementina]>gi|557541950|gb|ESR52928.1| hypothetical protein CICLE_v10023942mg [Citrus clementina]>gi|557541953|gb|ESR52931.1| hypothetical protein CICLE_v10023877mg [Citrus clementina]
Novel00491	744.1331094	134.4286318	2.4687	4.47E-05	0.0015374	--	PREDICTED: UDP-glycosyltransferase 73C6-like [Citrus sinensis]
Novel00495	18.53954459	0	Inf	0.00097758	0.021399	--	PREDICTED: magnesium transporter MRS2-F-like isoform X1 [Citrus sinensis]
Novel00498	159.1717393	4.911507638	5.0183	9.93E-11	1.48E-08	--	PREDICTED: uncharacterized protein LOC102629816 [Citrus sinensis]
Novel00506	114.0484673	3.520839906	5.0176	7.99E-07	4.61E-05	--	PREDICTED: probable leucine-rich repeat receptor-like protein kinase At1g35710-like [Citrus sinensis]
Novel00532	178.2766303	36.27876434	2.2969	0.00026893	0.0071779	--	PREDICTED: TMV resistance protein N-like [Citrus sinensis]
Novel00538	98.6386501	1.408335962	6.1301	4.91E-10	6.11E-08	--	hypothetical protein CICLE_v10010525mg, partial [Citrus clementina]>gi|557555930|gb|ESR65944.1| hypothetical protein CICLE_v10010525mg, partial [Citrus clementina]
Novel00544	35.85387643	0.728731824	5.6206	6.03E-05	0.0019932	-//-	-//-
Novel00579	6689.460197	1535.766202	2.1229	1.87E-05	0.00071622	--	PREDICTED: putative disease resistance protein At3g14460-like [Citrus sinensis]
Novel00585	95.30769013	7.740568846	3.6221	3.17E-06	0.00015408	--	PREDICTED: probable LRR receptor-like serine/threonine-protein kinase At4g08850-like [Citrus sinensis]
Novel00589	132.9518306	1.019406208	7.027	7.14E-13	1.55E-10	--	hypothetical protein CICLE_v10024387mg [Citrus clementina]>gi|557544391|gb|ESR55369.1| hypothetical protein CICLE_v10024387mg [Citrus clementina]
Novel00592	25.21429343	0	Inf	0.0028024	0.048817	-//-	-//-
Novel00610	229.4221798	0	Inf	9.48E-17	3.70E-14	--	PREDICTED: uncharacterized protein LOC103700212, partial [Phoenix dactylifera]
Novel00612	16.22949524	0	Inf	0.0024178	0.043905	--	PREDICTED: ATPase 4, plasma membrane-type-like [Citrus sinensis]
Novel00623	348.427076	61.93230478	2.4921	1.18E-05	0.00048486	--	hypothetical protein CICLE_v10010334mg [Citrus clementina]>gi|557554067|gb|ESR64081.1| hypothetical protein CICLE_v10010334mg [Citrus clementina]
Novel00625	17.73215531	0	Inf	0.0014195	0.028769	--	hypothetical protein CICLE_v10009194mg [Citrus clementina]>gi|557554068|gb|ESR64082.1| hypothetical protein CICLE_v10009194mg [Citrus clementina]
Novel00635	291.2974027	19.01177772	3.9375	4.99E-07	3.07E-05	--	hypothetical protein CICLE_v10005230mg [Citrus clementina]>gi|557522804|gb|ESR34171.1| hypothetical protein CICLE_v10005230mg [Citrus clementina]
Novel00636	36.46437424	0.339802069	6.7456	1.32E-05	0.00053475	-//-	-//-
Novel00668	109.8656057	0	Inf	3.01E-09	3.09E-07	--	hypothetical protein CISIN_1g045649mg [Citrus sinensis]
Novel00670	42.91290629	1.173684877	5.1923	1.35E-05	0.00054409	-//-	-//-
Novel00674	69.40100532	0.679604138	6.6741	8.69E-06	0.00037381	--	PREDICTED: gamma-terpinene synthase, chloroplastic-like isoform X1 [Citrus sinensis]
Novel00685	488.1327558	113.9208341	2.0992	0.00021825	0.0059755	--	PREDICTED: caffeic acid 3-O-methyltransferase-like isoform X1 [Citrus sinensis]
Novel00699	47.92944131	0	Inf	8.07E-08	6.07E-06	--	hypothetical protein CICLE_v10025151mg [Citrus clementina]>gi|557529448|gb|ESR40698.1| hypothetical protein CICLE_v10025151mg [Citrus clementina]
Novel00708	30.37238681	0.339802069	6.4819	7.69E-05	0.0024735	--	hypothetical protein CICLE_v10006496mg, partial [Citrus clementina]>gi|557523021|gb|ESR34388.1| hypothetical protein CICLE_v10006496mg, partial [Citrus clementina]
Novel00774	5004.852872	1172.679178	2.0935	0.000602	0.014234	--	PREDICTED: U-box domain-containing protein 17-like [Citrus sinensis]>gi|641859243|gb|KDO77933.1| hypothetical protein CISIN_1g038217mg [Citrus sinensis]
Novel00794	108.0482852	19.47817538	2.4717	0.0004516	0.011104	--	PREDICTED: probable WRKY transcription factor 49-like [Citrus sinensis]
Novel00825	279.4001354	36.63428966	2.9311	6.35E-07	3.74E-05	-//-	-//-
Novel00829	28.49165209	0	Inf	2.83E-05	0.0010299	--	PREDICTED: uncharacterized protein LOC105436307, partial [Cucumis sativus]
Novel00830	1811.806507	159.0390611	3.51	2.99E-10	3.99E-08	--	PREDICTED: zinc finger A20 and AN1 domain-containing stress-associated protein 3-like [Citrus sinensis]
Novel00869	3130.534236	62.88803431	5.6375	3.86E-16	1.35E-13	--	PREDICTED: uncharacterized protein LOC102626192 [Citrus sinensis]
Novel00881	93.51899615	7.831928605	3.5778	5.84E-06	0.00026038	--	hypothetical protein CICLE_v10032776mg [Citrus clementina]>gi|568861361|ref|XP_006484172.1| PREDICTED: NAC domain-containing protein 43-like [Citrus sinensis]>gi|557540160|gb|ESR51204.1| hypothetical protein CICLE_v10032776mg [Citrus clementina]
Novel00931	2182.742184	622.0927782	1.8109	0.00033774	0.0087163	--	hypothetical protein CISIN_1g047584mg, partial [Citrus sinensis]
Novel00955	36.96195597	2.890363453	3.6767	0.001631	0.03191	--	hypothetical protein VITISV_041623 [Vitis vinifera]
Novel00990	320.5935363	4.936071481	6.0212	9.39E-12	1.70E-09	--	hypothetical protein CICLE_v10004442mg [Citrus clementina]>gi|557523305|gb|ESR34672.1| hypothetical protein CICLE_v10004442mg [Citrus clementina]
Novel01030	35.12810438	0.339802069	6.6918	1.90E-05	0.00072504	-//-	-//-
Novel01054	96.78630022	1.655376332	5.8696	7.78E-10	9.39E-08	-//-	-//-
Novel01057	6913.908564	1253.452225	2.4636	8.84E-07	5.00E-05	--	hypothetical protein CICLE_v10015568mg [Citrus clementina]>gi|568829038|ref|XP_006468840.1| PREDICTED: glycerophosphodiester phosphodiesterase GDE1-like [Citrus sinensis]>gi|557549616|gb|ESR60245.1| hypothetical protein CICLE_v10015568mg [Citrus clementina]
Novel01064	203.9994502	3.885205818	5.7144	2.70E-13	6.28E-11	--	PREDICTED: uncharacterized protein LOC102608012 [Citrus sinensis]
Novel01076	1855.871344	684.9682568	1.438	0.002788	0.048661	--	hypothetical protein CICLE_v10002029mg [Citrus clementina]>gi|557534406|gb|ESR45524.1| hypothetical protein CICLE_v10002029mg [Citrus clementina]
Novel01084	1426.878393	132.8509252	3.425	6.20E-11	9.67E-09	--	PREDICTED: dnaJ protein homolog 1-like [Citrus sinensis]
Novel01121	257.2287145	72.82913289	1.8205	0.0016137	0.031618	--	PREDICTED: putative disease resistance protein At4g11170-like [Citrus sinensis]
Novel01126	168.1019925	35.5295604	2.2422	0.00050957	0.012312	--	PREDICTED: probable L-type lectin-domain containing receptor kinase S.5-like [Citrus sinensis]
Novel01148	255.8038014	46.5701093	2.4576	3.40E-05	0.0012117	--	PREDICTED: probable LRR receptor-like serine/threonine-protein kinase At3g47570-like isoform X1 [Citrus sinensis]>gi|568822308|ref|XP_006465574.1| PREDICTED: probable LRR receptor-like serine/threonine-protein kinase At3g47570-like isoform X2 [Citrus sinensis]
Novel01170	32.9011151	0.339802069	6.5973	4.31E-05	0.0014908	--	hypothetical protein CICLE_v10013679mg, partial [Citrus clementina]>gi|557530987|gb|ESR42170.1| hypothetical protein CICLE_v10013679mg, partial [Citrus clementina]
Novel01175	82.45827841	18.0686522	2.1902	0.0022019	0.040624	--	hypothetical protein CISIN_1g035042mg [Citrus sinensis]
Novel01213	414.5601415	50.8291658	3.0279	1.20E-07	8.61E-06	--	PREDICTED: putative disease resistance protein RGA3-like isoform X1 [Citrus sinensis]>gi|568819325|ref|XP_006464206.1| PREDICTED: putative disease resistance protein RGA3-like isoform X2 [Citrus sinensis]
Novel01241	30.60137471	1.853289015	4.0454	0.00073371	0.016868	--	PREDICTED: TMV resistance protein N-like isoform X5 [Citrus sinensis]
Novel01242	44.5069524	5.188605521	3.1006	0.0012783	0.026392	--	hypothetical protein CISIN_1g001277mg [Citrus sinensis]
Novel01261	96.91388209	20.14991142	2.2659	0.00063515	0.014868	--	hypothetical protein CICLE_v10030129mg [Citrus clementina]>gi|557525864|gb|ESR37170.1| hypothetical protein CICLE_v10030129mg [Citrus clementina]
Novel01293	53.11632305	0	Inf	1.80E-08	1.58E-06	--	hypothetical protein CICLE_v10017424mg [Citrus clementina]>gi|567909911|ref|XP_006447269.1| hypothetical protein CICLE_v10017424mg [Citrus clementina]>gi|557549879|gb|ESR60508.1| hypothetical protein CICLE_v10017424mg [Citrus clementina]>gi|557549880|gb|ESR60509.1| hypothetical protein CICLE_v10017424mg [Citrus clementina]
Novel01384	464.1435712	0	Inf	8.37E-10	9.91E-08	--	salt induced small protein [Citrus japonica]
Novel01392	31.93196571	0	Inf	8.77E-06	0.00037566	--	PREDICTED: ankyrin repeat-containing protein At5g02620-like [Citrus sinensis]
Novel01431	428.9890575	77.17372717	2.4748	3.90E-06	0.00018467	--	hypothetical protein CICLE_v10028876mg [Citrus clementina]>gi|557526631|gb|ESR37937.1| hypothetical protein CICLE_v10028876mg [Citrus clementina]
Novel01436	53.5662335	1.359208277	5.3005	3.61E-06	0.00017284	--	PREDICTED: probable LRR receptor-like serine/threonine-protein kinase At3g47570-like [Citrus sinensis]
Novel01439	32.17230187	0.339802069	6.565	5.01E-05	0.0017016	-//-	-//-
Novel01503	382.7514335	0	Inf	4.13E-17	1.77E-14	--	hypothetical protein CICLE_v10023552mg [Citrus clementina]>gi|557543794|gb|ESR54772.1| hypothetical protein CICLE_v10023552mg [Citrus clementina]
Novel01525	303.3122383	39.03703853	2.9579	5.27E-07	3.19E-05	--	PREDICTED: uncharacterized protein LOC102615729 [Citrus sinensis]
Novel01534	535.785869	86.75981755	2.6266	2.21E-05	0.00082016	--	PREDICTED: wall-associated receptor kinase-like 10-like [Citrus sinensis]
Novel01546	1296.039871	391.2864989	1.7278	0.00046276	0.011315	--	hypothetical protein CICLE_v10025170mg [Citrus clementina]>gi|557529141|gb|ESR40391.1| hypothetical protein CICLE_v10025170mg [Citrus clementina]
Novel01548	29.07520163	0.339802069	6.419	0.00013086	0.0039009	-//-	-//-
Novel01549	171.2231333	3.058218623	5.807	1.69E-12	3.39E-10	--	hypothetical protein CICLE_v10014324mg [Citrus clementina]>gi|557548569|gb|ESR59198.1| hypothetical protein CICLE_v10014324mg [Citrus clementina]
Novel01550	3041.07631	711.1970211	2.0963	3.26E-05	0.0011666	--	hypothetical protein CICLE_v10014312mg [Citrus clementina]>gi|557548565|gb|ESR59194.1| hypothetical protein CICLE_v10014312mg [Citrus clementina]
Novel01554	220.8636456	30.99470733	2.8331	5.81E-06	0.00025927	--	PREDICTED: uncharacterized protein LOC102626655 isoform X5 [Citrus sinensis]
Novel01581	1027.53331	352.6200777	1.543	0.0016747	0.032645	--	hypothetical protein CICLE_v10007801mg [Citrus clementina]>gi|557555589|gb|ESR65603.1| hypothetical protein CICLE_v10007801mg [Citrus clementina]
Novel01592	46.81832058	5.540796874	3.0789	0.0027058	0.047571	-//-	-//-
Novel01602	84.13804117	3.058218623	4.782	5.03E-07	3.08E-05	--	hypothetical protein CICLE_v10004321mg [Citrus clementina]>gi|557522499|gb|ESR33866.1| hypothetical protein CICLE_v10004321mg [Citrus clementina]
Novel01613	55.61981597	0	Inf	3.69E-05	0.0013082	-//-	-//-
Novel01696	111.435627	0	Inf	6.95E-14	1.81E-11	--	PREDICTED: BAHD acyltransferase At5g47980-like [Citrus sinensis]
Novel01710	203.1602692	28.10703367	2.8536	6.11E-06	0.00027131	--	hypothetical protein CICLE_v10001374mg [Citrus clementina]>gi|557535223|gb|ESR46341.1| hypothetical protein CICLE_v10001374mg [Citrus clementina]
Novel01755	376.2005707	21.01051777	4.1623	7.03E-11	1.07E-08	--	hypothetical protein CICLE_v10011232mg [Citrus clementina]>gi|557532793|gb|ESR43976.1| hypothetical protein CICLE_v10011232mg [Citrus clementina]
Novel01766	168.0235436	44.46837797	1.9178	0.0025658	0.045809	--	hypothetical protein CISIN_1g0157781mg, partial [Citrus sinensis]>gi|641827440|gb|KDO46623.1| hypothetical protein CISIN_1g0157781mg, partial [Citrus sinensis]
Novel01787	49.83908838	0.339802069	7.1964	7.36E-05	0.0023811	--	PREDICTED: LRR receptor-like serine/threonine-protein kinase FLS2-like [Citrus sinensis]
Novel01792	45.94134537	0	Inf	1.36E-07	9.61E-06	--	hypothetical protein CICLE_v10027645mg [Citrus clementina]>gi|557552735|gb|ESR63243.1| hypothetical protein CICLE_v10027645mg [Citrus clementina]
Novel01814	79.34532699	10.10560683	2.973	0.000143	0.0041829	--	hypothetical protein CICLE_v10019288mg [Citrus clementina]>gi|557543381|gb|ESR54359.1| hypothetical protein CICLE_v10019288mg [Citrus clementina]
Novel01815	138.6471305	4.459873697	4.9583	1.82E-10	2.59E-08	--	PREDICTED: putative wall-associated receptor kinase-like 11-like [Citrus sinensis]
Novel01851	254.7131619	19.95038207	3.6744	6.13E-09	6.00E-07	--	hypothetical protein CICLE_v10030707mg [Citrus clementina]>gi|568866347|ref|XP_006486518.1| PREDICTED: probably inactive leucine-rich repeat receptor-like protein kinase IMK2-like [Citrus sinensis]>gi|557538025|gb|ESR49069.1| hypothetical protein CICLE_v10030707mg [Citrus clementina]
Novel01854	51.99068569	7.110092394	2.8703	0.00099254	0.021672	--	PREDICTED: probable disease resistance protein RF9-like isoform X4 [Citrus sinensis]
Novel01892	445.0865466	25.65451293	4.1168	1.15E-06	6.24E-05	--	PREDICTED: anthranilate N-methyltransferase-like [Citrus sinensis]
Novel01905	158.2684894	2.42774217	6.0266	1.21E-12	2.50E-10	--	PREDICTED: probable LRR receptor-like serine/threonine-protein kinase At3g47570-like isoform X2 [Citrus sinensis]
Novel01918	42.74519724	0	Inf	4.42E-07	2.77E-05	-//-	-//-
Novel01935	16.16598223	0	Inf	0.0019116	0.036356	--	PREDICTED: uncharacterized protein LOC102619369 [Citrus sinensis]
Novel01943	116.6619875	11.93411728	3.2892	1.21E-05	0.00049692	-//-	-//-
Novel01947	27.5819163	0.95120835	4.8578	0.0021595	0.040092	--	hypothetical protein CICLE_v10027189mg, partial [Citrus clementina]>gi|557527480|gb|ESR38730.1| hypothetical protein CICLE_v10027189mg, partial [Citrus clementina]
Novel01953	40.51109572	0.339802069	6.8975	2.95E-06	0.0001448	--	hypothetical protein CICLE_v10024583mg, partial [Citrus clementina]>gi|557544124|gb|ESR55102.1| hypothetical protein CICLE_v10024583mg, partial [Citrus clementina]
Novel01970	876.0806561	61.61781136	3.8296	2.30E-07	1.55E-05	--	PREDICTED: RNA-dependent RNA polymerase 1
Novel01971	950.2175524	68.49465461	3.7942	4.52E-06	0.00020984	--	PREDICTED: RNA-dependent RNA polymerase 1
Novel01977	16.79958009	0	Inf	0.001862	0.035538	--	hypothetical protein CISIN_1g016076mg [Citrus sinensis]
Novel02000	306.3986985	97.86620283	1.6465	0.0021721	0.04027	--	hypothetical protein CICLE_v10010595mg, partial [Citrus clementina]>gi|557556233|gb|ESR66247.1| hypothetical protein CICLE_v10010595mg, partial [Citrus clementina]
Novel02009	46.79429577	0	Inf	9.62E-08	7.11E-06	--	hypothetical protein VITISV_035137 [Vitis vinifera]
Novel02025	147.6704921	36.44015335	2.0188	0.0012038	0.025147	--	hypothetical protein CICLE_v10008261mg [Citrus clementina]>gi|557554223|gb|ESR64237.1| hypothetical protein CICLE_v10008261mg [Citrus clementina]
Novel02031	19.08651995	0	Inf	0.00076433	0.017406	--	PREDICTED: uncharacterized protein LOC102606943, partial [Citrus sinensis]
