# Supplementary material for: Global Transcriptomic Analysis Reveals Insights into the Response of ‘Etrog’ Citron (Citrus medica L.) to Citrus Exocortis Viroid Infection
Source: Viruses. 2019 May 17;11(5):453. doi: 10.3390/v11050453 (PMC6563217; doi:10.3390/v11050453)
Supplement: Supplementary file 1 [file viruses-11-00453-s001.zip › viruses-485757-supplementary/Supplementary files/Table S3.xls]

Gene_id	readcount_CEVd	readcount_HC	log2FoldChange	pval	padj	Gene Name	Blast swiss prot
Cm001400	30.2689883536838	117.471289155508	-1.9564	0.0021101	0.039423	--	-//-
Cm001600	735.972886201753	4715.47205659419	-2.6797	4.6342e-08	3.7001e-06	--	sp|P33080|AX10A_SOYBN Auxin-induced protein X10A OS=Glycine max PE=2 SV=1//2.03269e-38
Cm001610	616.454547606796	3331.33693836132	-2.434	8.6657e-07	4.9335e-05	--	sp|Q9FJF9|SAU21_ARATH Auxin-responsive protein SAUR21 OS=Arabidopsis thaliana GN=SAUR21 PE=2 SV=1//1.4633e-32
Cm001670	175.872138046317	1142.65658177423	-2.6998	1.9962e-07	1.3649e-05	--	sp|Q9FJG1|SAU19_ARATH Auxin-responsive protein SAUR19 OS=Arabidopsis thaliana GN=SAUR19 PE=2 SV=1//3.52823e-35
Cm001770	191.071329028238	1775.08609102614	-3.2157	4.174e-10	5.3239e-08	--	sp|Q9FK62|SAU24_ARATH Auxin-responsive protein SAUR24 OS=Arabidopsis thaliana GN=SAUR24 PE=2 SV=1//1.96767e-35
Cm001780	17.3441784040092	110.279952485323	-2.6686	0.00011955	0.0036125	--	sp|P33080|AX10A_SOYBN Auxin-induced protein X10A OS=Glycine max PE=2 SV=1//6.75405e-33
Cm001800	64.0006022399617	472.736468991546	-2.8849	0.00048394	0.011736	--	sp|P33080|AX10A_SOYBN Auxin-induced protein X10A OS=Glycine max PE=2 SV=1//1.00317e-36
Cm001820	1216.55570452923	4931.66024556051	-2.0193	3.2628e-05	0.0011666	--	sp|P33081|AX15A_SOYBN Auxin-induced protein 15A OS=Glycine max PE=2 SV=1//1.06185e-21
Cm002570	96834.3031339416	283426.665799916	-1.5494	0.001305	0.026777	--	-//-
Cm004980	3.76266109452645	49.1874665953063	-3.7085	0.00017994	0.005084	--	sp|Q6WUC2|7OMT_PAPSO (R,S)-reticuline 7-O-methyltransferase OS=Papaver somniferum GN=PSOMT1 PE=1 SV=1//4.23502e-73
Cm005030	46.439985302905	253.373423253856	-2.4478	2.501e-05	0.00091771	--	sp|Q6WUC2|7OMT_PAPSO (R,S)-reticuline 7-O-methyltransferase OS=Papaver somniferum GN=PSOMT1 PE=1 SV=1//5.23696e-83
Cm005700	10.6959743233581	64.4530233741916	-2.5912	0.0011124	0.023685	--	sp|Q9HFE7|YNW5_SCHPO Ankyrin repeat-containing protein P16F5.05c OS=Schizosaccharomyces pombe (strain 972 / ATCC 24843) GN=SPBP16F5.05c PE=3 SV=1//5.59736e-08
Cm007420	267.14860786741	843.500558933498	-1.6587	0.0011192	0.023772	--	-//-
Cm007570	10.0928777221387	126.789981156117	-3.651	7.4879e-07	4.3374e-05	--	sp|Q9LJF8|FBL47_ARATH F-box/LRR-repeat protein At3g26922 OS=Arabidopsis thaliana GN=At3g26922 PE=2 SV=2//9.77583e-07
Cm008370	543.920238688279	2322.35794369848	-2.0941	3.0982e-05	0.0011183	--	sp|Q9SWW6|CESA7_ARATH Cellulose synthase A catalytic subunit 7 [UDP-forming] OS=Arabidopsis thaliana GN=CESA7 PE=1 SV=1//0
Cm008990	652.932119646494	2446.82360036381	-1.9059	9.4481e-05	0.0029489	--	sp|Q7XR02|IBH1_ORYSJ Transcription factor IBH1 OS=Oryza sativa subsp. japonica GN=IBH1 PE=1 SV=2//4.96981e-07
Cm009440	2874.90896184687	10002.5771653761	-1.7988	0.00026046	0.007001	--	sp|Q9LHE3|ASPG2_ARATH Protein ASPARTIC PROTEASE IN GUARD CELL 2 OS=Arabidopsis thaliana GN=ASPG2 PE=2 SV=1//1.51851e-55
Cm009780	1339.49023386862	4498.41519472935	-1.7477	0.00050663	0.012252	--	sp|O24145|4CL1_TOBAC 4-coumarate--CoA ligase 1 OS=Nicotiana tabacum GN=4CL1 PE=2 SV=1//0
Cm012000	82.6662669768589	289.354289283131	-1.8075	0.0015117	0.030077	--	sp|Q0WRX3|SCP40_ARATH Serine carboxypeptidase-like 40 OS=Arabidopsis thaliana GN=SCPL40 PE=2 SV=2//0
Cm012170	66.4621121985509	357.097264892003	-2.4257	1.1425e-05	0.00047362	--	sp|P50699|TLPH_ARATH Thaumatin-like protein OS=Arabidopsis thaliana GN=At1g18250 PE=2 SV=2//6.41385e-89
Cm012380	8.63564532929968	62.8391213496225	-2.8633	0.0015124	0.030077	--	sp|Q9LXV2|MYB46_ARATH Transcription factor MYB46 OS=Arabidopsis thaliana GN=MYB46 PE=2 SV=1//1.63753e-63
Cm012400	24.2298203570234	106.186174956869	-2.1317	0.00077187	0.01751	--	-//-
Cm012540	353.288108903441	1551.40532297798	-2.1347	0.00057638	0.013712	--	sp|Q39195|PST2_ARATH Photosystem II 5 kDa protein, chloroplastic OS=Arabidopsis thaliana GN=PSBT PE=3 SV=2//8.59704e-10
Cm014820	370.841006159466	1236.92219409245	-1.7379	0.00041856	0.010378	--	sp|Q9LZX5|ZPR2_ARATH Protein LITTLE ZIPPER 2 OS=Arabidopsis thaliana GN=ZPR2 PE=1 SV=1//3.63951e-08
Cm015220	52.2242942356682	268.958424588815	-2.3646	0.00013567	0.0039947	--	sp|Q50EX6|ODO1_PETHY Protein ODORANT1 OS=Petunia hybrida GN=ODO1 PE=2 SV=1//1.56547e-98
Cm017680	99.4794357508859	349.802507494777	-1.8141	0.0027675	0.048399	--	sp|Q9M2U4|SRS6_ARATH Protein SHI RELATED SEQUENCE 6 OS=Arabidopsis thaliana GN=SRS6 PE=2 SV=1//1.85265e-28
Cm019360	52.6953217580126	309.449680477661	-2.554	0.00040243	0.010025	--	sp|Q8LPH6|MYB86_ARATH Transcription factor MYB86 OS=Arabidopsis thaliana GN=MYB86 PE=2 SV=1//1.49782e-66
Cm019630	32.2488949492461	156.635983439537	-2.2801	0.00059615	0.014109	--	-//-
Cm020020	8294.97367544416	82333.0693664569	-3.3112	3.4879e-09	3.559e-07	--	sp|Q9FXD8|PLY5_ARATH Probable pectate lyase 5 OS=Arabidopsis thaliana GN=At1g67750 PE=2 SV=2//0
Cm020660	530.90000432933	1527.03582364576	-1.5242	0.0020927	0.039209	--	-//-
Cm020950	1058.32277722407	3120.71299152842	-1.5601	0.0014798	0.029629	--	sp|P53393|SUT3_STYHA Low affinity sulfate transporter 3 OS=Stylosanthes hamata GN=ST3 PE=2 SV=1//0
Cm021900	196.229609480157	824.39176336041	-2.0708	0.0014283	0.02886	--	sp|F4HZQ7|WTR5_ARATH WAT1-related protein At1g21890 OS=Arabidopsis thaliana GN=At1g21890 PE=2 SV=1//1.58153e-150
Cm023880	19.7446890323594	95.6364739746453	-2.2761	0.0017247	0.033447	--	-//-
Cm024280	36.3229398716751	163.146958205585	-2.1672	0.00034221	0.0088036	--	-//-
Cm026170	403.44051250225	1474.03295685511	-1.8693	0.00013254	0.0039269	--	sp|Q9LYD3|DREB3_ARATH Dehydration-responsive element-binding protein 3 OS=Arabidopsis thaliana GN=DREB3 PE=2 SV=1//9.18564e-55
Cm026330	446.644349686106	1214.96156700892	-1.4437	0.0025056	0.044923	--	-//-
Cm026540	399.480242284978	1104.80691820704	-1.4676	0.0026794	0.047232	--	-//-
Cm027400	413.3247469694	1644.76662324327	-1.9925	8.2415e-05	0.0026185	--	sp|Q84JK8|MAKR6_ARATH Probable membrane-associated kinase regulator 6 OS=Arabidopsis thaliana GN=MAKR6 PE=2 SV=1//1.10699e-43
Cm029170	290.178587471787	1096.91734963726	-1.9184	0.00037562	0.0094727	--	sp|Q9LT96|Y5977_ARATH Probable leucine-rich repeat receptor-like protein kinase At5g49770 OS=Arabidopsis thaliana GN=At5g49770 PE=2 SV=1//0
Cm029380	120.710154982473	610.050969535914	-2.3374	9.5708e-06	0.00040561	--	sp|Q08891|FACR2_ARATH Fatty acyl-CoA reductase 2 OS=Arabidopsis thaliana GN=FAR2 PE=2 SV=2//0
Cm029850	12.1186060588444	106.00075269236	-3.1288	0.0001462	0.0042622	--	sp|P32765|ASP_THECC 21 kDa seed protein OS=Theobroma cacao GN=ASP PE=2 SV=1//3.09086e-32
Cm030090	68.6699579351801	392.658171161508	-2.5155	0.00021242	0.0058459	--	-//-
Cm030560	204.585160259293	852.891882300932	-2.0597	6.4488e-05	0.0021148	--	sp|Q9SBQ9|F3PH_PETHY Flavonoid 3&apos;-monooxygenase OS=Petunia hybrida GN=CYP75B2 PE=2 SV=1//1.52462e-17
Cm030600	21.1122577313629	142.133106467734	-2.7511	5.4964e-05	0.0018458	--	sp|O04773|C75A6_CAMME Flavonoid 3&apos;,5&apos;-hydroxylase OS=Campanula medium GN=CYP75A6 PE=2 SV=1//2.32016e-89
Cm032130	35.4921836536174	157.0567009651	-2.1457	0.00046604	0.011382	--	sp|Q84WP6|NAC43_ARATH NAC domain-containing protein 43 OS=Arabidopsis thaliana GN=NAC043 PE=2 SV=2//3.39943e-120
Cm034260	124.382929556706	509.857325014206	-2.0353	0.00037323	0.0094392	--	sp|Q9QXN3|TRIP4_MOUSE Activating signal cointegrator 1 OS=Mus musculus GN=Trip4 PE=1 SV=2//1.31875e-23
Cm034670	16.5911974646162	207.20344578013	-3.6426	2.446e-05	0.0008988	--	sp|Q9FJD5|LAC17_ARATH Laccase-17 OS=Arabidopsis thaliana GN=LAC17 PE=2 SV=1//0
Cm034700	73.1463975633338	426.756018471783	-2.5446	3.1308e-05	0.001127	--	sp|Q9FJD5|LAC17_ARATH Laccase-17 OS=Arabidopsis thaliana GN=LAC17 PE=2 SV=1//0
Cm035010	201.269622792007	963.874509602295	-2.2597	0.00031833	0.0083123	--	sp|Q9LZR3|CSLA9_ARATH Glucomannan 4-beta-mannosyltransferase 9 OS=Arabidopsis thaliana GN=CSLA9 PE=2 SV=1//8.82377e-16
Cm035820	1.86568112487092	29.1500312264154	-3.9657	0.0012567	0.026028	--	-//-
Cm037440	907.682386480579	3921.1686790304	-2.111	0.00063291	0.014846	--	-//-
Cm039300	2301.7656717557	6436.81154290497	-1.4836	0.0019762	0.037316	--	sp|Q5EA79|GALM_BOVIN Aldose 1-epimerase OS=Bos taurus GN=GALM PE=2 SV=1//2.99701e-74
Cm039590	0	26.0782361035531	-Inf	5.5176e-05	0.0018506	--	sp|Q9LJW5|MIF2_ARATH Mini zinc finger protein 2 OS=Arabidopsis thaliana GN=MIF2 PE=1 SV=1//1.52992e-21
Cm039640	88.0458136082946	280.679979055911	-1.6726	0.0026256	0.046593	--	sp|Q19KC1|NIP21_MAIZE Aquaporin NIP2-1 OS=Zea mays GN=NIP2-1 PE=2 SV=2//2.06667e-39
Cm040780	0.556350092738964	18.3085822342894	-5.0404	0.0018337	0.035124	--	sp|Q4PT02|GAOX5_ARATH Gibberellin 20 oxidase 5 OS=Arabidopsis thaliana GN=GA20OX5 PE=2 SV=1//1.37919e-36
Cm040790	4.69417809704618	57.8823630306532	-3.6242	3.1037e-05	0.0011188	--	sp|Q39111|GAOX2_ARATH Gibberellin 20 oxidase 2 OS=Arabidopsis thaliana GN=GA20OX2 PE=2 SV=1//1.23274e-84
Cm041640	202.162293658012	777.906974585837	-1.9441	0.00012993	0.0038817	--	sp|Q9M2C3|VITH3_ARATH Vacuolar iron transporter homolog 3 OS=Arabidopsis thaliana GN=At3g43630 PE=3 SV=1//4.15121e-83
Cm042440	149.606470538053	587.549508965833	-1.9735	0.00036412	0.0092415	--	sp|Q9ZSP5|AIR3_ARATH Subtilisin-like protease SBT5.3 OS=Arabidopsis thaliana GN=AIR3 PE=2 SV=1//1.44678e-40
Cm042810	22.1543043242412	169.388576137361	-2.9347	0.00013932	0.0040842	--	sp|Q0WRW8|B561K_ARATH Cytochrome b561 and DOMON domain-containing protein At3g07570 OS=Arabidopsis thaliana GN=At3g07570 PE=2 SV=1//4.85782e-128
Cm043290	14.0817461556093	83.8079371315911	-2.5733	0.00081614	0.018365	--	sp|Q94CD1|HHT1_ARATH Omega-hydroxypalmitate O-feruloyl transferase OS=Arabidopsis thaliana GN=HHT1 PE=1 SV=1//0
Cm044040	138.302750616921	505.555077920041	-1.87	0.0006807	0.015837	--	sp|O49459|NAC73_ARATH NAC domain-containing protein 73 OS=Arabidopsis thaliana GN=NAC073 PE=2 SV=1//1.53514e-122
Cm045210	205.18966507928	1222.72168325839	-2.5751	2.786e-07	1.8386e-05	--	sp|O65351|SBT17_ARATH Subtilisin-like protease SBT1.7 OS=Arabidopsis thaliana GN=SBT1.7 PE=1 SV=1//1.7328e-07
Cm046320	247.977807851874	787.052484184633	-1.6662	0.00074027	0.016974	--	-//-
Cm048850	3.69742573475409	190.819925531923	-5.6895	1.7328e-13	4.2963e-11	--	sp|Q9SJL9|XTH32_ARATH Probable xyloglucan endotransglucosylase/hydrolase protein 32 OS=Arabidopsis thaliana GN=XTH32 PE=2 SV=1//7.93748e-132
Cm049500	8848.26480266246	23719.8731724235	-1.4226	0.0019853	0.037461	--	sp|P82353|NLTP2_PRUAR Non-specific lipid-transfer protein 2 OS=Prunus armeniaca PE=1 SV=1//3.7436e-25
Cm049600	37.4500389603476	252.12787824066	-2.7511	4.4756e-06	0.00020905	--	sp|Q9C9N3|C3H14_ARATH Zinc finger CCCH domain-containing protein 14 OS=Arabidopsis thaliana GN=At1g66810 PE=2 SV=1//5.27547e-68
Cm050870	135.825494571151	563.422233813783	-2.0525	6.6091e-05	0.002162	--	sp|Q39110|GAOX1_ARATH Gibberellin 20 oxidase 1 OS=Arabidopsis thaliana GN=GA20OX1 PE=2 SV=2//5.7772e-31
Cm051230	12.4672376639312	82.9356992554656	-2.7339	0.00089643	0.019935	--	sp|Q8LGD1|SP1L5_ARATH Protein SPIRAL1-like 5 OS=Arabidopsis thaliana GN=SP1L5 PE=2 SV=1//2.45984e-22
Cm051300	81.6544515690073	601.995994939658	-2.8822	7.6537e-06	0.00033233	--	sp|Q9SPG3|MYB26_ARATH Transcription factor MYB26 OS=Arabidopsis thaliana GN=MYB26 PE=2 SV=1//7.88773e-62
Cm051590	117.458540300471	867.325167870816	-2.8844	0.00053612	0.012907	--	sp|P13240|DR206_PEA Disease resistance response protein 206 OS=Pisum sativum GN=PI206 PE=1 SV=2//8.85581e-80
Cm051980	1058.28248326409	3809.56004663724	-1.8479	0.00035731	0.0090886	--	-//-
Cm054410	90.7320786279337	313.87421720994	-1.7905	0.0016992	0.033073	--	-//-
Cm058130	560.184846387012	1717.61239700711	-1.6164	0.001373	0.027998	--	sp|Q9S9N9|CCR1_ARATH Cinnamoyl-CoA reductase 1 OS=Arabidopsis thaliana GN=CCR1 PE=1 SV=1//9.61069e-163
Cm058690	23.8981075927833	337.580773826441	-3.8203	8.2763e-10	9.8462e-08	--	-//-
Cm060480	21.8249591556039	115.779275052676	-2.4073	0.00039276	0.0098219	--	sp|Q9FDW1|MYB44_ARATH Transcription factor MYB44 OS=Arabidopsis thaliana GN=MYB44 PE=2 SV=1//4.78809e-36
Cm064700	1004.7954200176	3020.45217955785	-1.5879	0.0015973	0.031319	--	sp|O50064|FIMB2_ARATH Fimbrin-2 OS=Arabidopsis thaliana GN=FIM2 PE=2 SV=1//0
Cm064980	292.305798581086	1315.22071453158	-2.1698	1.4275e-05	0.00056695	--	sp|Q6DR10|TBL43_ARATH Protein trichome birefringence-like 43 OS=Arabidopsis thaliana GN=TBL43 PE=2 SV=1//6.51785e-142
Cm066850	47.3974018166387	676.582348114782	-3.8354	6.5373e-11	1.0142e-08	--	sp|P32294|AX22B_VIGRR Auxin-induced protein 22B OS=Vigna radiata var. radiata GN=AUX22B PE=2 SV=1//1.16988e-82
Cm068980	333.610757864474	1279.48676637985	-1.9393	0.00015404	0.004465	--	-//-
Cm071570	278.107713723541	1144.91471158782	-2.0415	0.00085143	0.01903	--	sp|Q5QQ50|XYLT2_CANFA Xylosyltransferase 2 OS=Canis familiaris GN=XYLT2 PE=2 SV=1//3.62558e-18
Cm072760	273.641636559239	1054.14423105353	-1.9457	0.00014961	0.00435	--	sp|Q9C7G0|MA658_ARATH 65-kDa microtubule-associated protein 8 OS=Arabidopsis thaliana GN=MAP65-8 PE=1 SV=2//0
Cm073760	1421.89021165797	18063.687027297	-3.6672	1.2755e-12	2.603e-10	--	sp|Q9FXD8|PLY5_ARATH Probable pectate lyase 5 OS=Arabidopsis thaliana GN=At1g67750 PE=2 SV=2//0
Cm074930	6624.24230115497	33124.663264324	-2.3221	2.3916e-06	0.00011972	--	sp|Q9FK05|PME61_ARATH Probable pectinesterase/pectinesterase inhibitor 61 OS=Arabidopsis thaliana GN=PME61 PE=2 SV=1//2.67233e-115
Cm075140	1247.71198216661	3776.29428760206	-1.5977	0.0012716	0.026274	--	sp|Q9SF32|IQD1_ARATH Protein IQ-DOMAIN 1 OS=Arabidopsis thaliana GN=IQD1 PE=1 SV=1//9.96874e-10
Cm075780	1092.28058773425	3169.89083051477	-1.5371	0.0018229	0.034968	--	sp|P27141|CAHC_TOBAC Carbonic anhydrase, chloroplastic OS=Nicotiana tabacum PE=2 SV=1//1.17341e-130
Cm075960	214.972388424952	1087.96958143938	-2.3394	1.4272e-05	0.00056695	--	sp|Q8LC45|XTH33_ARATH Probable xyloglucan endotransglucosylase/hydrolase protein 33 OS=Arabidopsis thaliana GN=XTH33 PE=2 SV=2//7.30789e-139
Cm077320	460.726550944261	2968.91407127627	-2.688	0.0017492	0.03382	--	sp|F4IH21|TBL33_ARATH Protein trichome birefringence-like 33 OS=Arabidopsis thaliana GN=TBL33 PE=2 SV=1//0
Cm077460	323.943156407945	2251.11247135303	-2.7968	3.5797e-05	0.0012696	--	sp|Q9SIY8|LAC5_ARATH Laccase-5 OS=Arabidopsis thaliana GN=LAC5 PE=2 SV=1//0
Cm077920	27.5066515086179	105.312434508945	-1.9368	0.0022121	0.040763	--	sp|Q9SZ46|C82C4_ARATH Cytochrome P450 82C4 OS=Arabidopsis thaliana GN=CYP82C4 PE=2 SV=1//8.09245e-164
Cm078080	273.736007095395	952.964788042414	-1.7996	0.00029757	0.0078553	--	sp|Q9SG96|ATL72_ARATH RING-H2 finger protein ATL72 OS=Arabidopsis thaliana GN=ATL72 PE=2 SV=1//4.8058e-44
Cm082340	45.0930124258243	443.45629348796	-3.2978	7.8819e-05	0.0025163	--	-//-
Cm082980	140.091435149028	455.252323673743	-1.7003	0.0013258	0.02714	--	-//-
Cm087230	18397.7712204009	51771.8055488574	-1.4926	0.0023892	0.043535	--	-//-
Cm087310	1.50833892401714	579.107777786993	-8.5847	9.2954e-29	2.0551e-25	--	sp|Q93ZH9|HHP1_ARATH Heptahelical transmembrane protein 1 OS=Arabidopsis thaliana GN=HHP1 PE=1 SV=1//5.25962e-144
Cm088180	7.72934479637237	70.0998296284269	-3.181	5.7717e-05	0.0019212	--	sp|Q9FJD5|LAC17_ARATH Laccase-17 OS=Arabidopsis thaliana GN=LAC17 PE=2 SV=1//0
Cm088950	207.802558902079	891.17155986366	-2.1005	0.0011945	0.024972	--	sp|Q9XI33|WIN1_ARATH Ethylene-responsive transcription factor WIN1 OS=Arabidopsis thaliana GN=WIN1 PE=2 SV=1//9.23379e-38
Cm090370	1788.84075443587	4829.66816663836	-1.4329	0.0026219	0.046558	--	sp|Q9LFT0|TBL19_ARATH Protein trichome birefringence-like 19 OS=Arabidopsis thaliana GN=TBL19 PE=3 SV=1//0
Cm090380	941.977418519489	2709.13325000587	-1.5241	0.0010292	0.02227	--	sp|Q9LFT0|TBL19_ARATH Protein trichome birefringence-like 19 OS=Arabidopsis thaliana GN=TBL19 PE=3 SV=1//1.91284e-138
Cm091920	6.50505681040628	76.2717471313088	-3.5515	1.2398e-05	0.00050638	--	sp|Q9SV60|XTH2_ARATH Xyloglucan endotransglucosylase/hydrolase protein 2 OS=Arabidopsis thaliana GN=XTH2 PE=2 SV=1//3.40576e-98
Cm092040	490.550274655007	1400.37318389367	-1.5133	0.0024969	0.04491	--	sp|C0LGV0|Y5487_ARATH Probable LRR receptor-like serine/threonine-protein kinase At5g48740 OS=Arabidopsis thaliana GN=At5g48740 PE=2 SV=1//0
Cm092280	4.71359171567506	47.2828901871141	-3.3264	0.0014235	0.028829	--	sp|Q3EB08|FBK69_ARATH F-box/kelch-repeat protein At3g24760 OS=Arabidopsis thaliana GN=At3g24760 PE=2 SV=1//5.34705e-128
Cm093690	24.6354979760596	254.3000677615	-3.3677	5.1754e-08	4.0974e-06	--	sp|Q9M015|Y5161_ARATH Uncharacterized protein At5g01610 OS=Arabidopsis thaliana GN=At5g01610 PE=1 SV=1//1.32638e-45
Cm095850	8147.33454070306	28751.9779945229	-1.8193	0.00097247	0.02134	--	sp|Q766C3|NEP1_NEPGR Aspartic proteinase nepenthesin-1 OS=Nepenthes gracilis GN=nep1 PE=1 SV=1//1.10531e-36
Cm097620	27.2145446675365	193.90840292894	-2.8329	8.7541e-06	0.00037566	--	sp|O22199|P4KG1_ARATH Phosphatidylinositol 4-kinase gamma 1 OS=Arabidopsis thaliana GN=PI4KG1 PE=2 SV=1//3.33664e-178
Cm097740	134.229916246671	545.123807455479	-2.0219	0.00039099	0.0097949	--	sp|O48922|C98A2_SOYBN Cytochrome P450 98A2 OS=Glycine max GN=CYP98A2 PE=2 SV=1//0
Cm098600	669.57174383656	2095.64326878091	-1.6461	0.00096726	0.02126	--	sp|P0CI03|PTR28_ARATH Protein NRT1/ PTR FAMILY 5.6 OS=Arabidopsis thaliana GN=NPF5.6 PE=2 SV=1//0
Cm099080	89.7738896889122	381.464101365684	-2.0872	0.00018363	0.0051751	--	sp|Q8LFY8|ATL54_ARATH RING-H2 finger protein ATL54 OS=Arabidopsis thaliana GN=ATL54 PE=2 SV=2//7.1607e-57
Cm099110	523.945117002484	3593.32235265464	-2.7778	0.00047632	0.011585	--	sp|Q41001|BCP_PEA Blue copper protein OS=Pisum sativum PE=2 SV=1//5.38947e-42
Cm100180	38.5538856576376	287.23941090717	-2.8973	2.0925e-05	0.00078561	--	sp|Q39065|COPT1_ARATH Copper transporter 1 OS=Arabidopsis thaliana GN=COPT1 PE=2 SV=2//1.08384e-39
Cm100570	121.746001467608	515.09461631558	-2.081	0.00011445	0.0034793	--	sp|O23310|NFYB3_ARATH Nuclear transcription factor Y subunit B-3 OS=Arabidopsis thaliana GN=NFYB3 PE=2 SV=1//7.1607e-63
Cm101800	94.1214191583382	305.022023496782	-1.6963	0.0016786	0.032697	--	sp|Q0WPS2|B561M_ARATH Cytochrome b561 domain-containing protein At4g18260 OS=Arabidopsis thaliana GN=At4g18260 PE=2 SV=1//8.62813e-81
Cm102710	266.351759815455	1071.18342382327	-2.0078	0.00013618	0.0040054	--	sp|Q40220|RAC2_LOTJA Rac-like GTP-binding protein RAC2 OS=Lotus japonicus GN=RAC2 PE=2 SV=1//2.91213e-124
Cm104110	36.7508022223359	200.852686270034	-2.4503	6.6951e-05	0.0021847	--	sp|Q93X17|SNAK2_SOLTU Snakin-2 OS=Solanum tuberosum GN=SN2 PE=1 SV=1//2.69129e-29
Cm104870	5.50632147064766	82.5331930004257	-3.9058	0.00033617	0.0086926	--	sp|Q8H1D6|RBK1_ARATH Receptor-like cytosolic serine/threonine-protein kinase RBK1 OS=Arabidopsis thaliana GN=RBK1 PE=1 SV=1//5.36274e-173
Cm106660	250.260359330687	1341.6287731792	-2.4225	0.002448	0.044301	--	sp|Q9M363|B561I_ARATH Cytochrome b561 and DOMON domain-containing protein At3g61750 OS=Arabidopsis thaliana GN=At3g61750 PE=3 SV=1//1.28241e-55
Cm108540	12246.4814575169	41765.0141108673	-1.7699	0.00031604	0.0082688	--	sp|P33629|TBA_PRUDU Tubulin alpha chain OS=Prunus dulcis GN=TUBA PE=2 SV=1//0
Cm109420	82.8759589923493	509.325936913953	-2.6196	0.002046	0.038524	--	-//-
Cm110070	263.472531480609	1154.80938523427	-2.1319	3.0244e-05	0.0010977	--	sp|Q9LY46|TBL29_ARATH Protein ESKIMO 1 OS=Arabidopsis thaliana GN=ESK1 PE=1 SV=1//0
Cm111750	110.650289007985	321.990064599992	-1.541	0.0021299	0.03971	--	-//-
Cm111790	380.285741036128	2394.02020349157	-2.6543	5.173e-05	0.0017483	--	sp|Q84WS0|SBT11_ARATH Subtilisin-like protease SBT1.1 OS=Arabidopsis thaliana GN=SBTI1.1 PE=1 SV=1//0
Cm113550	103.617937347186	399.404769503893	-1.9466	0.00045214	0.011107	--	sp|O81635|ATK4_ARATH Kinesin-4 OS=Arabidopsis thaliana GN=ATK4 PE=1 SV=2//0
Cm113690	988.784471545624	3390.24346052277	-1.7777	0.00035433	0.0090389	--	-//-
Cm114680	12.0657866248001	124.346288053438	-3.3654	5.796e-06	0.00025927	--	sp|O04135|KNAP2_MALDO Homeobox protein knotted-1-like 2 OS=Malus domestica PE=2 SV=1//5.20788e-156
Cm118240	2249.79043950377	8579.58422970419	-1.9311	7.2021e-05	0.002333	--	sp|Q8RWD0|COL16_ARATH Zinc finger protein CONSTANS-LIKE 16 OS=Arabidopsis thaliana GN=COL16 PE=2 SV=2//7.34924e-85
Cm118790	12.1192702012094	72.3347238401278	-2.5774	0.0015819	0.031134	--	-//-
Cm119470	57.4452270339066	216.231362766878	-1.9123	0.0011349	0.02401	--	sp|Q9FZ86|PDCB3_ARATH PLASMODESMATA CALLOSE-BINDING PROTEIN 3 OS=Arabidopsis thaliana GN=PDCB3 PE=1 SV=1//1.0373e-23
Cm123060	51.4685327336511	199.870132559072	-1.9573	0.0014835	0.029681	--	sp|Q42580|PER21_ARATH Peroxidase 21 OS=Arabidopsis thaliana GN=PER21 PE=1 SV=1//2.384e-171
Cm123910	4062.99850402177	11752.3368317202	-1.5323	0.0015644	0.030882	--	sp|O64481|SBT25_ARATH Subtilisin-like protease SBT2.5 OS=Arabidopsis thaliana GN=SBT2.5 PE=2 SV=1//0
Cm125210	109.798136193832	498.949711322525	-2.184	4.2956e-05	0.0014877	--	sp|Q9LPI7|NAC12_ARATH NAC domain-containing protein 12 OS=Arabidopsis thaliana GN=NAC012 PE=2 SV=1//4.57445e-90
Cm125780	3583.42588593554	14424.1798472784	-2.0091	5.6884e-05	0.0018959	--	sp|Q40134|RAD51_SOLLC DNA repair protein RAD51 homolog OS=Solanum lycopersicum GN=RAD51 PE=2 SV=1//0
Cm125850	94.132786323565	402.924206962923	-2.0977	0.0001458	0.0042553	--	sp|Q9M088|E135_ARATH Glucan endo-1,3-beta-glucosidase 5 OS=Arabidopsis thaliana GN=At4g31140 PE=1 SV=1//0
Cm137350	94.343275924213	416.157746309331	-2.1411	7.0517e-05	0.0022898	--	sp|Q94KL7|SILD_FORIN Secoisolariciresinol dehydrogenase (Fragment) OS=Forsythia intermedia PE=1 SV=1//4.78893e-78
Cm141110	60.6205187151381	215.45836621768	-1.8295	0.0024505	0.044308	--	sp|Q94JU2|WTR18_ARATH WAT1-related protein At3g28050 OS=Arabidopsis thaliana GN=At3g28050 PE=2 SV=1//2.53602e-140
Cm141490	3.79659760951421	39.0563234312914	-3.3628	0.0010278	0.02227	--	sp|Q9ZUC1|QORL_ARATH Quinone oxidoreductase-like protein At1g23740, chloroplastic OS=Arabidopsis thaliana GN=At1g23740 PE=2 SV=2//8.23643e-150
Cm141510	286.773240229229	1033.02308208922	-1.8489	0.00028491	0.0075587	--	sp|Q7Z494|NPHP3_HUMAN Nephrocystin-3 OS=Homo sapiens GN=NPHP3 PE=1 SV=1//2.22996e-14
Cm141580	6201.61942129003	16878.9584375824	-1.4445	0.0011093	0.023638	--	sp|P27141|CAHC_TOBAC Carbonic anhydrase, chloroplastic OS=Nicotiana tabacum PE=2 SV=1//2.37078e-137
Cm142150	12.4709335442639	98.3474518746897	-2.9793	0.00042017	0.010398	--	sp|Q1PFD9|TBL31_ARATH Protein trichome birefringence-like 31 OS=Arabidopsis thaliana GN=TBL31 PE=2 SV=1//0
Cm144780	980.42842739576	3052.46012375762	-1.6385	0.0010288	0.02227	--	-//-
Cm146810	54.1608706788541	306.327784673209	-2.4998	0.0026058	0.046369	--	sp|Q9LFW3|COBL4_ARATH COBRA-like protein 4 OS=Arabidopsis thaliana GN=COBL4 PE=2 SV=2//0
Cm146820	122.847337676875	1230.42308339146	-3.3242	7.5125e-05	0.0024246	--	sp|Q9LFW3|COBL4_ARATH COBRA-like protein 4 OS=Arabidopsis thaliana GN=COBL4 PE=2 SV=2//0
Cm146830	431.611936723335	1349.52626118697	-1.6446	0.001249	0.025928	--	sp|Q94KT8|COBRA_ARATH Protein COBRA OS=Arabidopsis thaliana GN=COB PE=2 SV=1//1.03067e-111
Cm147620	2767.63687962815	10563.3543222487	-1.9323	0.0014617	0.029419	--	-//-
Cm148010	63139.2742388642	185925.802961518	-1.5581	0.0011346	0.02401	--	sp|Q8LF99|XTH6_ARATH Probable xyloglucan endotransglucosylase/hydrolase protein 6 OS=Arabidopsis thaliana GN=XTH6 PE=2 SV=2//5.28904e-160
Cm148430	550.818806443735	3346.64281097415	-2.6031	0.00281	0.048918	--	sp|Q9FH92|IX15L_ARATH Protein IRX15-LIKE OS=Arabidopsis thaliana GN=IRX15-L PE=2 SV=1//1.84042e-155
Cm149740	562.838217391551	1905.38163175524	-1.7593	0.00054886	0.013178	--	sp|Q9FX85|PER10_ARATH Peroxidase 10 OS=Arabidopsis thaliana GN=PER10 PE=1 SV=1//3.6056e-139
Cm150790	855.897260726017	3120.82495095964	-1.8664	0.00014063	0.0041181	--	sp|E1U332|ALL12_OLEEU Isoflavone reductase-like protein OS=Olea europaea PE=1 SV=1//2.97417e-180
Cm151690	9.0249410676747	149.707336180873	-4.0521	5.0766e-09	5.0443e-07	--	-//-
Cm152080	700.43767400826	1966.12843973045	-1.489	0.0023741	0.043318	--	sp|O49840|APK2B_ARATH Protein kinase 2B, chloroplastic OS=Arabidopsis thaliana GN=APK2B PE=2 SV=1//2.91271e-43
Cm153010	12.3552557956784	109.749146304975	-3.151	1.1761e-05	0.00048486	--	sp|Q9LFT9|RAH1E_ARATH Ras-related protein RABH1e OS=Arabidopsis thaliana GN=RABH1E PE=2 SV=1//6.27655e-141
Cm153590	1642.18511575246	4555.26563014563	-1.4719	0.0019744	0.037309	--	sp|Q9STX1|ACBP3_ARATH Acyl-CoA-binding domain-containing protein 3 OS=Arabidopsis thaliana GN=ACBP3 PE=1 SV=1//3.2663e-36
Cm153780	59.6903110980917	246.274861748322	-2.0447	0.00044549	0.010969	--	-//-
Cm156080	23.4640388737661	149.409222638932	-2.6707	8.1092e-05	0.0025827	--	-//-
Cm156660	61.7799559594682	284.652439437301	-2.204	9.2416e-05	0.0028944	--	sp|Q9FJD5|LAC17_ARATH Laccase-17 OS=Arabidopsis thaliana GN=LAC17 PE=2 SV=1//0
Cm160460	207.721177126747	917.120190672522	-2.1425	3.4961e-05	0.0012433	--	-//-
Cm160510	30.968091648903	254.045588738872	-3.0362	3.9642e-06	0.00018747	--	-//-
Cm160670	244.903134062684	965.142471710698	-1.9785	0.00012112	0.0036556	--	sp|Q8RXL8|Y1689_ARATH Uncharacterized membrane protein At1g06890 OS=Arabidopsis thaliana GN=At1g06890 PE=1 SV=1//4.25348e-130
Cm161090	1019.6100655044	3606.72449908293	-1.8227	0.00013562	0.0039947	--	sp|Q9LVM0|Y5830_ARATH Probable inactive receptor kinase At5g58300 OS=Arabidopsis thaliana GN=At5g58300 PE=2 SV=1//0
Cm161640	138.132782257141	707.026267344585	-2.3557	1.1734e-05	0.00048486	--	sp|Q9FFD5|RIC4_ARATH CRIB domain-containing protein RIC4 OS=Arabidopsis thaliana GN=RIC4 PE=1 SV=1//8.70613e-10
Cm162700	37.9596425446062	207.753234461577	-2.4523	5.9539e-05	0.001972	--	sp|Q8GWW6|4MMP_ARATH Metalloendoproteinase 4-MMP OS=Arabidopsis thaliana GN=4MMP PE=1 SV=1//2.33109e-106
Cm163210	3270.9645855049	14045.6706150783	-2.1023	0.0025061	0.044923	--	sp|P27057|GAST1_SOLLC Protein GAST1 OS=Solanum lycopersicum GN=GAST1 PE=2 SV=1//2.90883e-35
Cm164610	691.707422677702	2327.32929929491	-1.7504	0.00037434	0.0094493	--	sp|Q8LPK5|CESA8_ARATH Cellulose synthase A catalytic subunit 8 [UDP-forming] OS=Arabidopsis thaliana GN=CESA8 PE=1 SV=1//0
Cm164780	97.9506438973669	315.095527200636	-1.6857	0.0028235	0.049088	--	-//-
Cm165210	178.006565337964	1090.30647691372	-2.6147	2.0523e-05	0.00077561	--	sp|Q43872|PER64_ARATH Peroxidase 64 OS=Arabidopsis thaliana GN=PER64 PE=1 SV=1//5.83239e-172
Cm165710	311.184917361204	939.875209613338	-1.5947	0.0019099	0.036349	--	-//-
Cm167180	437.000575379659	1679.85967504489	-1.9426	9.7007e-05	0.0030136	--	-//-
Cm170190	57.4348129849017	218.597815652107	-1.9283	0.0013459	0.027509	--	sp|O49523|DSEL_ARATH Phospholipase A1-IIgamma OS=Arabidopsis thaliana GN=DSEL PE=1 SV=1//0
Cm172740	29.8651602693216	132.573612575054	-2.1503	0.00084893	0.019006	--	-//-
Cm174740	272.073817878272	788.932317856088	-1.5359	0.0023113	0.042288	--	sp|P0C034|ATL10_ARATH RING-H2 finger protein ATL10 OS=Arabidopsis thaliana GN=ATL10 PE=2 SV=1//2.94685e-50
Cm175550	275.396356227474	1080.27401857132	-1.9718	0.0012104	0.025218	--	sp|Q9SF32|IQD1_ARATH Protein IQ-DOMAIN 1 OS=Arabidopsis thaliana GN=IQD1 PE=1 SV=1//7.91756e-23
Cm178570	262.876702646891	825.320109680358	-1.6506	0.0013141	0.026922	--	sp|Q9LQ32|GXM3_ARATH Glucuronoxylan 4-O-methyltransferase 3 OS=Arabidopsis thaliana GN=GXM3 PE=1 SV=1//1.90086e-117
Cm179490	523.115055199277	1649.91673723452	-1.6572	0.0013558	0.027691	--	-//-
Cm179640	18.3476678342301	140.221634446753	-2.934	9.6017e-06	0.00040627	--	sp|O81123|ZIP1_ARATH Zinc transporter 1 OS=Arabidopsis thaliana GN=ZIP1 PE=2 SV=1//4.97702e-110
Cm181100	1889.61261182767	7607.0227904369	-2.0092	3.3556e-05	0.0011982	--	sp|Q12700|EXG_SCHOC Glucan 1,3-beta-glucosidase OS=Schwanniomyces occidentalis PE=3 SV=1//6.35705e-39
Cm181530	1592.83557059615	4687.12261547796	-1.5571	0.0025386	0.045414	--	sp|Q0WUQ1|BAG1_ARATH BAG family molecular chaperone regulator 1 OS=Arabidopsis thaliana GN=BAG1 PE=1 SV=1//7.12666e-96
Cm182680	835.815074977711	3535.91017126649	-2.0808	2.811e-05	0.0010258	--	sp|Q84JA6|CESA4_ARATH Cellulose synthase A catalytic subunit 4 [UDP-forming] OS=Arabidopsis thaliana GN=CESA4 PE=1 SV=1//0
Cm182970	9.76617022370458	89.6722697866577	-3.1988	0.00011105	0.0033982	--	sp|Q9FGJ4|ACPM3_ARATH Acyl carrier protein 3, mitochondrial OS=Arabidopsis thaliana GN=MTACP2 PE=2 SV=1//5.93713e-15
Cm184150	118.460056202854	473.952613121305	-2.0003	0.0001631	0.004678	--	sp|O80919|TBL34_ARATH Protein trichome birefringence-like 34 OS=Arabidopsis thaliana GN=TBL34 PE=2 SV=2//0
Cm184910	99.7060655064795	354.716503660237	-1.8309	0.0012158	0.025297	--	-//-
Cm184920	4.63330275997148	263.862654973218	-5.8316	0.0028809	0.049954	--	sp|Q9LUV4|FRL4A_ARATH FRIGIDA-like protein 4a OS=Arabidopsis thaliana GN=FRL4A PE=2 SV=1//4.99791e-62
Cm185940	280.914814099621	1748.63285234998	-2.638	0.00097567	0.021374	--	sp|Q9LSB1|GUX1_ARATH UDP-glucuronate:xylan alpha-glucuronosyltransferase 1 OS=Arabidopsis thaliana GN=GUX1 PE=2 SV=1//0
Cm186190	597.691433347633	3539.52680928379	-2.5661	0.00012554	0.0037675	--	sp|O80434|LAC4_ARATH Laccase-4 OS=Arabidopsis thaliana GN=IRX12 PE=2 SV=2//0
Cm188340	19.626758231707	220.913169950111	-3.4926	0.00031301	0.0082057	--	-//-
Cm189000	43.9656621618081	1216.30773120286	-4.79	0.0020386	0.03844	--	-//-
Cm190170	89.8296263173883	473.042020681821	-2.3967	2.0615e-05	0.00077685	--	sp|Q9C9H5|GUN9_ARATH Endoglucanase 9 OS=Arabidopsis thaliana GN=CEL3 PE=1 SV=1//0
Cm190240	23.3285439891588	112.280852242301	-2.2669	0.00047509	0.011574	--	sp|Q84RF2|OPF17_ARATH Transcription repressor OFP17 OS=Arabidopsis thaliana GN=OFP17 PE=2 SV=1//8.39042e-34
Cm192920	322.135147640876	1308.21909412603	-2.0219	4.0627e-05	0.0014219	--	-//-
Cm193750	1499.57753436203	9128.32743083024	-2.6058	3.5734e-05	0.0012691	--	sp|P17407|21KD_DAUCA 21 kDa protein OS=Daucus carota PE=2 SV=1//9.81386e-49
Cm193850	157.111813799407	520.226011322071	-1.7273	0.0014892	0.02975	--	sp|Q50EX6|ODO1_PETHY Protein ODORANT1 OS=Petunia hybrida GN=ODO1 PE=2 SV=1//7.97506e-88
Cm195210	80.4738689039256	366.8136131472	-2.1885	0.00069919	0.0162	--	-//-
Cm195440	49.8912531199006	228.215251905644	-2.1935	0.0012914	0.026559	--	-//-
Cm195450	969.691498393906	4554.64749113769	-2.2317	7.4617e-06	0.00032559	--	sp|Q94KD8|BXL2_ARATH Probable beta-D-xylosidase 2 OS=Arabidopsis thaliana GN=BXL2 PE=2 SV=1//0
Cm197600	1084.44582178363	3026.74480868702	-1.4808	0.0027904	0.048671	--	sp|Q9SII5|EXOL5_ARATH Protein EXORDIUM-like 5 OS=Arabidopsis thaliana GN=EXL5 PE=2 SV=1//3.34217e-160
Cm197740	864.680050700978	2698.01513764899	-1.6417	0.00077222	0.01751	--	-//-
Cm198080	11878.4865026781	37170.6683512497	-1.6458	0.00055633	0.013321	--	sp|Q8W3M4|Y4744_ARATH Uncharacterized protein At4g06744 OS=Arabidopsis thaliana GN=At4g06744 PE=2 SV=1//3.50754e-110
Cm200290	88.6597466751684	719.761822018417	-3.0212	2.1895e-05	0.00081571	--	sp|Q8GWW4|GUX2_ARATH UDP-glucuronate:xylan alpha-glucuronosyltransferase 2 OS=Arabidopsis thaliana GN=GUX2 PE=2 SV=1//0
Cm200780	327.570427711772	1193.97776822202	-1.8659	0.00012533	0.0037657	--	sp|O82176|EXOL7_ARATH Protein EXORDIUM-like 7 OS=Arabidopsis thaliana GN=EXL7 PE=2 SV=2//5.05563e-135
Cm207370	48.7032881437817	277.182616407034	-2.5087	2.0936e-05	0.00078561	--	sp|Q8S8K6|SCP28_ARATH Serine carboxypeptidase-like 28 OS=Arabidopsis thaliana GN=SCPL28 PE=2 SV=2//0
Cm210410	83.7180729260055	321.16336684092	-1.9397	0.0015502	0.030672	--	sp|Q8GWK7|BEE3_ARATH Transcription factor BEE 3 OS=Arabidopsis thaliana GN=BEE3 PE=2 SV=1//1.24319e-37
Cm212030	505.242727661948	2060.00652879857	-2.0276	3.9595e-05	0.0013895	--	sp|Q9LFN7|SHN2_ARATH Ethylene-responsive transcription factor SHINE 2 OS=Arabidopsis thaliana GN=SHN2 PE=2 SV=1//1.42033e-64
Cm213850	2374.76066655556	8910.64172135361	-1.9077	5.3696e-05	0.0018101	--	sp|Q9SYK0|HEXO2_ARATH Beta-hexosaminidase 2 OS=Arabidopsis thaliana GN=HEXO2 PE=1 SV=1//0
Cm214040	12.5186048200813	126.604343661359	-3.3382	1.7756e-05	0.00068567	--	sp|Q9C7Q1|SAU66_ARATH Auxin-responsive protein SAUR66 OS=Arabidopsis thaliana GN=SAUR66 PE=2 SV=1//6.84723e-21
Cm214080	306.215739480884	2291.81070081881	-2.9039	9.2582e-09	8.6486e-07	--	sp|Q0V7Z5|SAU64_ARATH Auxin-responsive protein SAUR64 OS=Arabidopsis thaliana GN=SAUR64 PE=2 SV=1//4.94152e-39
Cm214090	227.637242737655	765.024125030801	-1.7488	0.00047136	0.011494	--	sp|Q9C7Q8|SAU62_ARATH Auxin-responsive protein SAUR62 OS=Arabidopsis thaliana GN=SAUR62 PE=2 SV=1//5.56558e-36
Cm214450	579.615320591688	2074.29956401636	-1.8395	0.0002657	0.0071203	--	sp|Q766C3|NEP1_NEPGR Aspartic proteinase nepenthesin-1 OS=Nepenthes gracilis GN=nep1 PE=1 SV=1//2.51938e-30
Cm215710	124.101065523323	633.134965079563	-2.351	4.1931e-06	0.0001972	--	-//-
Cm216400	278.120514267405	1375.98863930066	-2.3067	0.0015045	0.030011	--	sp|Q9SD04|SSL7_ARATH Protein STRICTOSIDINE SYNTHASE-LIKE 7 OS=Arabidopsis thaliana GN=SSL7 PE=2 SV=1//2.18936e-39
Cm216670	67.8219234180092	362.588329289366	-2.4185	0.00011252	0.0034353	--	sp|P93176|TBB_HORVU Tubulin beta chain OS=Hordeum vulgare GN=TUBB PE=2 SV=1//0
Cm218130	595.990733067997	2211.95583014483	-1.892	0.00023194	0.0062982	--	sp|Q9SIZ4|Y2027_ARATH Inactive receptor-like serine/threonine-protein kinase At2g40270 OS=Arabidopsis thaliana GN=At2g40270 PE=2 SV=2//4.9707e-131
Cm221000	1040.10460056788	3064.15722542889	-1.5588	0.002495	0.044906	--	sp|Q8LEB6|Y5185_ARATH Probable receptor-like protein kinase At5g18500 OS=Arabidopsis thaliana GN=At5g18500 PE=2 SV=1//1.85983e-36
Cm221150	32.7830603103604	464.700476391396	-3.8253	0.0007986	0.018001	--	sp|Q8LEE9|FLA12_ARATH Fasciclin-like arabinogalactan protein 12 OS=Arabidopsis thaliana GN=FLA12 PE=2 SV=2//1.6776e-51
Cm221160	11.582063652499	230.247484063377	-4.3132	0.00033381	0.0086654	--	sp|Q8LEE9|FLA12_ARATH Fasciclin-like arabinogalactan protein 12 OS=Arabidopsis thaliana GN=FLA12 PE=2 SV=2//2.78119e-53
Cm222130	248.390384330517	861.546225081206	-1.7943	0.00094032	0.020772	--	sp|P05100|3MG1_ECOLI DNA-3-methyladenine glycosylase 1 OS=Escherichia coli (strain K12) GN=tag PE=1 SV=1//3.19191e-31
Cm222610	14.9803848532708	276.119791920439	-4.2041	0.00056577	0.013486	--	-//-
Cm223910	36.4546054331571	136.418746027178	-1.9039	0.0024465	0.044301	--	-//-
Cm224740	234.272537991519	2315.37188647842	-3.305	1.3223e-05	0.00053475	--	sp|Q6Z8C8|CDKF4_ORYSJ Cyclin-dependent kinase F-4 OS=Oryza sativa subsp. japonica GN=CDKF-4 PE=2 SV=1//1.94714e-165
Cm225710	296.122340508801	855.614955486025	-1.5308	0.0022446	0.041211	--	-//-
Cm229520	159.796086391951	492.918282273484	-1.6251	0.0021681	0.040224	--	sp|Q0WRB2|P2C73_ARATH Probable protein phosphatase 2C 73 OS=Arabidopsis thaliana GN=PPC6-7 PE=2 SV=1//2.02617e-157
Cm231010	276.877238268475	955.613389061887	-1.7872	0.00036321	0.0092298	--	sp|Q9FYC7|PDAT2_ARATH Putative phospholipid:diacylglycerol acyltransferase 2 OS=Arabidopsis thaliana GN=PDAT2 PE=3 SV=1//0
Cm232090	8.61279645531009	67.519854906576	-2.9708	0.00027313	0.0072753	--	-//-
Cm232490	92.7830612327451	338.767592793407	-1.8684	0.0010352	0.022364	--	sp|Q93VV5|PTR16_ARATH Protein NRT1/ PTR FAMILY 4.3 OS=Arabidopsis thaliana GN=NPF4.3 PE=2 SV=1//6.04118e-115
Cm232510	7148.88190239184	26346.8929049152	-1.8818	8.7212e-05	0.0027447	--	sp|Q66GM8|PAE10_ARATH Pectin acetylesterase 10 OS=Arabidopsis thaliana GN=PAE10 PE=2 SV=1//0
Cm232530	278.882001875363	853.191143169827	-1.6132	0.0015954	0.031309	--	sp|Q8LPH6|MYB86_ARATH Transcription factor MYB86 OS=Arabidopsis thaliana GN=MYB86 PE=2 SV=1//1.10651e-78
Cm232880	14.7611752072275	94.7672547068984	-2.6826	0.00034072	0.0087759	--	sp|O24370|LOX21_SOLTU Linoleate 13S-lipoxygenase 2-1, chloroplastic OS=Solanum tuberosum GN=LOX2.1 PE=1 SV=1//0
Cm234140	538.19721613601	2374.43929346805	-2.1414	1.4608e-05	0.00057758	--	sp|P32765|ASP_THECC 21 kDa seed protein OS=Theobroma cacao GN=ASP PE=2 SV=1//5.40829e-34
Cm235990	1096.83512622442	4664.41037654847	-2.0883	4.2921e-05	0.0014877	--	sp|P83948|PME3_CITSI Pectinesterase 3 OS=Citrus sinensis PE=1 SV=1//2.37794e-38
Cm238070	59.8564312354903	559.025380667887	-3.2233	1.1213e-07	8.1498e-06	--	-//-
Cm239090	155.137315987044	595.441399119077	-1.9404	0.00030416	0.0079936	--	sp|Q5RBU7|PCP_PONAB Lysosomal Pro-X carboxypeptidase OS=Pongo abelii GN=PRCP PE=2 SV=1//5.85582e-98
Cm239840	11.2862609310848	290.337386034631	-4.6851	2.3367e-09	2.4698e-07	--	sp|Q9SIA4|MATE5_ARATH MATE efflux family protein 5 OS=Arabidopsis thaliana GN=DTXL1 PE=3 SV=1//6.69423e-42
Cm240460	9.91843160710932	78.0160081583039	-2.9756	0.00027413	0.0072946	--	sp|O22190|GH33_ARATH Indole-3-acetic acid-amido synthetase GH3.3 OS=Arabidopsis thaliana GN=GH3.3 PE=1 SV=1//1.4548e-19
Cm240470	51254.7799626937	165518.407351403	-1.6912	0.0004251	0.010511	--	sp|Q7M1X5|LOLB_LOLPR Major pollen allergen Lol p 11 OS=Lolium perenne PE=1 SV=1//1.59583e-06
Cm241930	86.3045302774045	303.344786575358	-1.8135	0.0011528	0.024283	--	sp|Q9C9F5|C3H15_ARATH Zinc finger CCCH domain-containing protein 15 OS=Arabidopsis thaliana GN=At1g68200 PE=2 SV=1//6.71338e-65
Cm246570	6275.15202305823	20775.4881467444	-1.7272	0.00029798	0.0078581	--	sp|Q6DBP4|PAE8_ARATH Pectin acetylesterase 8 OS=Arabidopsis thaliana GN=PAE8 PE=2 SV=1//4.06467e-147
Cm249070	50.397554891591	194.993746655957	-1.952	0.00087814	0.019577	--	sp|Q9SA37|CHX1_ARATH Cation/H(+) antiporter 1 OS=Arabidopsis thaliana GN=CHX1 PE=2 SV=1//0
Cm250270	250.624295707049	865.499045825941	-1.788	0.001087	0.02325	--	-//-
Cm250660	29.1574735605149	130.310921691937	-2.16	0.0010417	0.022468	--	-//-
Cm250870	39.8716761101929	169.538333626616	-2.0882	0.0011871	0.024856	--	sp|Q9LXV2|MYB46_ARATH Transcription factor MYB46 OS=Arabidopsis thaliana GN=MYB46 PE=2 SV=1//7.27534e-56
Cm254610	272.859075938541	919.136853061746	-1.7521	0.00065146	0.015227	--	sp|Q7TMR0|PCP_MOUSE Lysosomal Pro-X carboxypeptidase OS=Mus musculus GN=Prcp PE=2 SV=2//2.66771e-94
Cm254910	4.19461339328456	50.3466024808827	-3.5853	0.00021411	0.0058803	--	sp|Q96372|CDC48_CAPAN Cell division cycle protein 48 homolog OS=Capsicum annuum GN=CAFP PE=2 SV=1//1.43614e-19
Cm259150	65.545667691219	503.265132901053	-2.9407	2.2077e-07	1.498e-05	--	sp|Q7VG78|GUAA_HELHP Probable GMP synthase [glutamine-hydrolyzing] OS=Helicobacter hepaticus (strain ATCC 51449 / 3B1) GN=guaA PE=3 SV=1//1.05482e-42
Cm261240	924.241748140225	2712.44635320194	-1.5533	0.0014514	0.029282	--	sp|Q94KL7|SILD_FORIN Secoisolariciresinol dehydrogenase (Fragment) OS=Forsythia intermedia PE=1 SV=1//3.15931e-120
Cm262430	60.0030137610958	290.965059109296	-2.2777	0.00013054	0.0038956	--	-//-
Cm262790	25.6141555548244	199.815497737515	-2.9637	0.0013991	0.028422	--	sp|Q43681|NLTP_VIGUN Probable non-specific lipid-transfer protein AKCS9 OS=Vigna unguiculata PE=2 SV=1//2.92058e-21
Cm266900	76.0104010609421	248.520742797484	-1.7091	0.0026464	0.046837	--	sp|Q9FIA1|GDL87_ARATH GDSL esterase/lipase At5g55050 OS=Arabidopsis thaliana GN=At5g55050 PE=2 SV=1//5.18632e-131
Cm271050	1525.23676643359	9644.91047854279	-2.6607	5.2752e-06	0.00023979	--	sp|Q9LS40|ASPG1_ARATH Protein ASPARTIC PROTEASE IN GUARD CELL 1 OS=Arabidopsis thaliana GN=ASPG1 PE=1 SV=1//3.04228e-30
Cm271610	406.248162477159	1400.89715086344	-1.7859	0.00023807	0.0064318	--	sp|P13917|7SB1_SOYBN Basic 7S globulin OS=Glycine max GN=BG PE=1 SV=2//2.89422e-61
Cm273770	104.436144196723	564.854691713482	-2.4353	0.00011472	0.0034822	--	sp|Q5NDE4|PMGT2_TAKRU Protein O-linked-mannose beta-1,4-N-acetylglucosaminyltransferase 2 OS=Takifugu rubripes GN=pomgnt2 PE=2 SV=1//1.99284e-09
Cm274820	335.279983721008	1547.53811927876	-2.2065	5.2728e-06	0.00023979	--	sp|Q681X4|ZAT5_ARATH Zinc finger protein ZAT5 OS=Arabidopsis thaliana GN=ZAT5 PE=2 SV=1//6.73896e-56
Cm276080	1200.00858436499	4541.84054009444	-1.9202	0.00075808	0.017338	--	sp|Q9ZT50|RHA2A_ARATH E3 ubiquitin-protein ligase RHA2A OS=Arabidopsis thaliana GN=RHA2A PE=1 SV=1//3.18366e-32
Cm276470	16.9526390631956	131.127263324534	-2.9514	0.0003928	0.0098219	--	sp|Q9VV41|OSGEP_DROME Probable tRNA N6-adenosine threonylcarbamoyltransferase OS=Drosophila melanogaster GN=CG4933 PE=2 SV=1//3.24567e-22
Cm278720	18.0018167917674	171.937950304673	-3.2557	0.0004764	0.011585	--	sp|Q9LFW3|COBL4_ARATH COBRA-like protein 4 OS=Arabidopsis thaliana GN=COBL4 PE=2 SV=2//0
Cm280080	314.842261247395	1887.68560312916	-2.5839	2.7816e-07	1.8386e-05	--	sp|O22874|EXPA8_ARATH Expansin-A8 OS=Arabidopsis thaliana GN=EXPA8 PE=2 SV=1//1.9127e-129
Cm281840	151.018494894957	581.292772577578	-1.9445	0.00019325	0.0054197	--	-//-
Cm285140	3.62413447195134	250.063414891798	-6.1085	1.4561e-05	0.00057658	--	-//-
Cm286460	277.849003248247	1266.95578036771	-2.189	7.2627e-06	0.00031743	--	sp|Q9SZB9|PER47_ARATH Peroxidase 47 OS=Arabidopsis thaliana GN=PER47 PE=2 SV=2//3.86083e-55
Cm286760	39.0423627204011	190.96374693965	-2.2902	0.00015723	0.0045388	--	-//-
Cm288570	1813.70353611547	17294.8665318137	-3.2533	1.6544e-06	8.6403e-05	--	-//-
Cm289780	18.2584013971743	268.126573928595	-3.8763	3.8243e-06	0.00018183	--	sp|P34109|MYOD_DICDI Myosin ID heavy chain OS=Dictyostelium discoideum GN=myoD PE=1 SV=2//2.34798e-16
Cm298150	472.020332741792	1388.82847766061	-1.5569	0.0027621	0.048364	--	sp|Q9FII5|TDR_ARATH Leucine-rich repeat receptor-like protein kinase TDR OS=Arabidopsis thaliana GN=TDR PE=1 SV=1//0
Cm303180	169.976530286923	556.393816662421	-1.7108	0.0017312	0.033525	--	-//-
Cm308810	6.55009041602051	247.290908072386	-5.2386	0.00074152	0.016988	--	sp|Q6NLW5|XRI1_ARATH Protein XRI1 OS=Arabidopsis thaliana GN=XRI1 PE=1 SV=2//2.58062e-06
Cm311220	12.0638036473336	116.077703950111	-3.2663	5.0822e-06	0.00023287	--	sp|B9G9L9|BURPH_ORYSJ BURP domain-containing protein 17 OS=Oryza sativa subsp. japonica GN=BURP17 PE=2 SV=1//1.21745e-50
Novel00146	39.3072701144236	324.948599990298	-3.0473	3.1011e-07	2.0264e-05	--	hypothetical protein CICLE_v10026433mg [Citrus clementina]>gi|568825022|ref|XP_006466888.1| PREDICTED: floral homeotic protein DEFICIENS-like [Citrus sinensis]>gi|557527553|gb|ESR38803.1| hypothetical protein CICLE_v10026433mg [Citrus clementina]
Novel00158	706.376611920031	2025.77966600525	-1.52	0.0014714	0.029527	--	hypothetical protein CICLE_v10017260mg [Citrus clementina]>gi|557549412|gb|ESR60041.1| hypothetical protein CICLE_v10017260mg [Citrus clementina]
Novel00201	1535.25241721048	4446.09842799259	-1.5341	0.0021123	0.039436	--	hypothetical protein CICLE_v10021994mg [Citrus clementina]>gi|568876533|ref|XP_006491332.1| PREDICTED: ras-related protein RABA3-like [Citrus sinensis]>gi|557547041|gb|ESR58019.1| hypothetical protein CICLE_v10021994mg [Citrus clementina]>gi|641867873|gb|KDO86557.1| hypothetical protein CISIN_1g026548mg [Citrus sinensis]
Novel00225	14.7557569744003	108.73565025941	-2.8815	0.0026526	0.046853	--	hypothetical protein CICLE_v10030039mg, partial [Citrus clementina]>gi|557524508|gb|ESR35814.1| hypothetical protein CICLE_v10030039mg, partial [Citrus clementina]
Novel00502	16.282978817474	89.6377917227169	-2.4607	0.00066394	0.015506	-//-	-//-
Novel00515	140.37889618257	576.125799961289	-2.0371	0.00013551	0.0039947	--	hypothetical protein CICLE_v10030014mg [Citrus clementina]>gi|557525475|gb|ESR36781.1| hypothetical protein CICLE_v10030014mg [Citrus clementina]
Novel00586	3.12865971628707	46.2701648671324	-3.8865	6.3115e-05	0.0020775	-//-	-//-
Novel00737	498.263615928241	2614.07188327316	-2.3913	0.0010326	0.022326	--	hypothetical protein CICLE_v10022159mg [Citrus clementina]>gi|568876768|ref|XP_006491444.1| PREDICTED: germin-like protein subfamily 2 member 4-like [Citrus sinensis]>gi|557546915|gb|ESR57893.1| hypothetical protein CICLE_v10022159mg [Citrus clementina]>gi|641868047|gb|KDO86731.1| hypothetical protein CISIN_1g027725mg [Citrus sinensis]
Novel00855	120.337768635317	639.227254972596	-2.4092	0.00015634	0.0045182	--	hypothetical protein CICLE_v10006617mg, partial [Citrus clementina]>gi|557522957|gb|ESR34324.1| hypothetical protein CICLE_v10006617mg, partial [Citrus clementina]
Novel00994	7.18342765189494	168.050698369815	-4.5481	2.2436e-06	0.00011316	-//-	-//-
Novel00995	202.176549668786	1133.9554194271	-2.4877	1.0043e-06	5.5743e-05	--	PREDICTED: uncharacterized protein LOC102629866 isoform X2 [Citrus sinensis]>gi|641821067|gb|KDO40847.1| hypothetical protein CISIN_1g027122mg [Citrus sinensis]
Novel01008	69.6899437895981	213.278623443503	-1.6137	0.002702	0.047536	--	hypothetical protein CISIN_1g021977mg [Citrus sinensis]
Novel01142	2703.72821007917	8869.94460589033	-1.714	0.00042001	0.010398	-//-	-//-
Novel01267	2507.42790541166	8385.17617541042	-1.7416	0.00034412	0.0088379	--	hypothetical protein CISIN_1g012090mg [Citrus sinensis]
Novel01325	364.311743841455	1097.14835089819	-1.5905	0.0010845	0.023221	--	hypothetical protein CICLE_v10003065mg [Citrus clementina]>gi|557535071|gb|ESR46189.1| hypothetical protein CICLE_v10003065mg [Citrus clementina]
Novel01480	6.88088786255198	52.576646692132	-2.9338	0.0023295	0.042592	--	hypothetical protein POPTR_0008s15160g [Populus trichocarpa]>gi|550333114|gb|ERP57622.1| hypothetical protein POPTR_0008s15160g [Populus trichocarpa]
Novel01586	55.3030233634578	240.780059856153	-2.1223	0.0019012	0.036209	--	hypothetical protein CICLE_v10007978mg [Citrus clementina]>gi|568842277|ref|XP_006475077.1| PREDICTED: calcium-dependent protein kinase 9-like [Citrus sinensis]>gi|557555571|gb|ESR65585.1| hypothetical protein CICLE_v10007978mg [Citrus clementina]>gi|641843806|gb|KDO62704.1| hypothetical protein CISIN_1g009561mg [Citrus sinensis]
Novel01682	10179.4109646085	29346.3823630769	-1.5275	0.0012816	0.026423	--	hypothetical protein CICLE_v10010835mg [Citrus clementina]>gi|557555704|gb|ESR65718.1| hypothetical protein CICLE_v10010835mg [Citrus clementina]>gi|641843255|gb|KDO62156.1| hypothetical protein CISIN_1g034098mg [Citrus sinensis]
Novel01746	3635.54360565236	13503.9877109942	-1.8931	0.0017131	0.033274	-//-	-//-
Novel02002	278.827825807704	854.595072551894	-1.6159	0.0010612	0.02287	--	hypothetical protein CISIN_1g035489mg [Citrus sinensis]
